# Supplementary material for: MiRNA and TF co-regulatory network analysis for the pathology and recurrence of myocardial infarction
Source: Sci Rep. 2015 Apr 13;5:9653. doi: 10.1038/srep09653 (PMC4394890; doi:10.1038/srep09653)
Supplement: Supplementary Information [file srep09653-s2.xls]

## Sheet: TF-target
TF	Target
AHR	BCL2
AHR	FGFR2
AR	GNAI2
ARID3A	LDLR
ARID3A	HSPA4
ARID3A	ATP2A2
ARID3A	HSPD1
ARID3A	MED13
ARNT	ABCA1
ARNT	BCL2
ARNT	VEGFA
ARNT	CXCL12
ARNT	BDNF
ARNT	FGFR2
ARNT	PTEN
ATF1	VEGFA
ATF2	BCL2
ATF2	IGF1
ATF2	FASLG
ATF2	MMP2
ATF2	HMGCR
ATF2	HSPA4
ATF2	MCL1
ATF3	SELE
BACH1	LRRFIP1
BACH1	ITGA5
BACH1	COL3A1
BACH1	FASLG
BACH1	SOD2
BACH1	BCL2
BHLHE40	LRRFIP1
BHLHE40	PRKCE
BHLHE40	SOD2
BHLHE40	ATP2A2
BHLHE40	PTEN
BHLHE40	PSRC1
BHLHE40	ABCA1
BHLHE40	PDCD4
BHLHE40	PLAU
BHLHE40	MED13
BHLHE40	PURA
BHLHE40	SPRY1
BHLHE40	HSPD1
BHLHE40	VEGFA
BHLHE40	SLC5A3
CARF	BDNF
CDX2	BCL2
CEBPA	IGF1
CEBPA	ATP2A2
CEBPA	SPRED1
CEBPA	ITGA5
CEBPA	CRP
CEBPA	ADRB2
CEBPA	BCL2
CEBPB	ADAMTS1
CEBPB	BCL2
CEBPB	HSPD1
CEBPB	MTAP
CEBPB	SOD2
CEBPB	PDCD4
CEBPB	AGT
CEBPB	SPRED1
CEBPB	ITGA5
CEBPB	PTEN
CEBPB	VEGFA
CEBPB	PURA
CEBPB	FASLG
CEBPB	FGFR2
CEBPB	CRP
CEBPB	COL1A1
CEBPB	COL1A2
CLOCK	HSPD1
CREB1	BDNF
CREB1	BCL2
CREB1	VEGFA
CREB1	PTEN
CREB1	PRKCE
CREB1	ITGA5
CREB1	HMGCR
CREB1	NCAM1
CREB1	SOD2
CREB1	MTAP
CREB1	MCL1
CREB1	BTN2A1
CREB1	ADRB2
CREB1	HSPD1
CTCF	LIF
CTCF	CDKN2A
CTCF	VEGFA
CTCF	HCN2
CUX1	PDCD4
CUX1	BDNF
CUX1	NCAM1
E2F1	MTAP
E2F1	AKT1
E2F1	LRRFIP1
E2F1	ATP2A2
E2F1	BCL2
E2F1	PURA
E2F1	ADAMTS1
E2F1	COL4A1
E2F1	HCN4
E2F1	SMAD6
E2F1	SPRED1
E2F1	CDKN2A
E2F1	TRPC4
E2F1	ADRB2
E2F1	SLC6A4
E2F1	FGFR2
E2F1	VEGFA
E2F1	HSPA4
E2F1	PRKCE
E2F1	PTEN
E2F2	PRKCE
E2F2	CDKN2A
E2F3	CDKN2A
E2F4	GNAI2
E2F4	PRKCE
E2F4	LRRFIP1
E2F4	HMGCR
E2F4	VEGFA
E2F4	PURA
E2F4	BCL2
E2F4	SOD2
E2F4	MED13
E2F4	SPRED1
E2F4	NCAM1
E2F4	HSPD1
E2F4	SPRY1
E2F4	SLC6A4
E2F4	PDCD4
E2F5	PRKCE
E2F6	KCNJ2
E2F6	HSPA4
E2F6	ATP2A2
E2F6	ADRB2
E2F6	LRRFIP1
E2F6	ABCA1
E2F6	BTN2A1
E2F6	HMGCR
EBF1	SPRED1
EBF1	KCNJ2
EBF1	ADRB2
EBF1	PRKCE
EBF1	BTN2A1
EBF1	PDCD4
EBF1	VEGFA
EBF1	EFNA3
EBF1	PTEN
EBF1	PURA
EBF1	SPRY1
EGR1	GNAI2
EGR1	HSPA4
EGR1	MMP9
EGR1	AKT1
EGR1	LDLR
EGR1	HCN2
EGR1	ADAMTS1
EGR1	ITGA5
EGR1	PDCD4
EGR1	PTEN
EGR1	BCL2
EGR1	LIF
EGR1	ATP2A2
EGR1	COL4A1
EGR1	VEGFA
EGR1	MMP2
EGR1	SOD2
EGR1	CXCL12
EGR1	MED13
EGR1	HMGCR
EGR1	PRKCE
EGR1	FASLG
EGR1	SPRED1
EGR1	HSPD1
EGR1	PURA
EGR1	COL1A1
EGR1	HCN4
EGR1	SMAD6
EGR1	COL1A2
EGR2	COL4A1
EGR2	PTEN
EGR3	COL4A1
EGR3	FASLG
ELF1	ITGA5
ELF2	PLAU
ELK1	SOD2
ELK1	MMP2
ELK1	ATP2A2
ELK1	HMGCR
ELK1	VEGFA
ELK1	PDCD4
ELK1	BCL2
ELK1	PTEN
ELK1	MED13
ELK1	GNAI2
ELK1	LDLR
ELK1	HSPA4
ELK1	HSPD1
ELK1	ITGA5
ELK1	MCL1
ELK1	SPRY1
ELK1	SPRED1
ELK4	PSRC1
ELK4	MCL1
EOMES	ATP2A2
EPAS1	CXCL12
ERG	COL4A1
ESR1	HSPA4
ESR1	PON1
ESR1	ABCA1
ESR1	LRRFIP1
ESR1	IGF1
ESR1	ATP2A2
ESR1	VEGFA
ESR1	AGT
ESR1	HCN2
ESR1	HMGCR
ESR1	COL1A2
ESR1	SLC5A3
ESR1	HCN4
ESR1	MMP2
ESR2	ITGA5
ESRRA	LIF
ETS1	GNAI2
ETS1	VEGFA
ETS1	ACE2
ETS1	HMGCR
ETS1	ITGA5
ETS1	HSPD1
ETS1	SPRED1
ETS1	COL1A2
ETS1	ATP2A2
ETS1	HSPA4
ETS1	PRKCE
ETS1	HNRNPK
ETS1	SMAD6
ETS1	CDKN2A
ETS1	SPRY1
ETS1	PURA
ETS1	PTEN
ETS1	FASLG
ETS1	MCL1
ETV4	AGTR1
FLI1	GNAI2
FLI1	SPRED1
FLI1	HSPA4
FLI1	PRKCE
FLI1	IGF1
FLI1	BCL2
FLI1	COL1A2
FLI1	HNRNPK
FOS	MMP2
FOS	MMP9
FOS	SOD2
FOS	VEGFA
FOS	NPPA
FOS	PLAU
FOS	ENPP1
FOSL1	MMP9
FOSL2	ENPP1
FOSL2	MMP9
FOSL2	ITGA5
FOSL2	ABCA1
FOSL2	PLAU
FOSL2	PTEN
FOSL2	SOD2
FOXA1	ATP2A2
FOXA1	HSPA4
FOXA1	SPRED1
FOXA1	PDCD4
FOXA1	SPRY1
FOXA1	SLC5A3
FOXA1	ADRB2
FOXA1	LDLR
FOXA1	SOD2
FOXA1	PTEN
FOXA1	BCL2
FOXE1	TPO
FOXJ2	ATP2A2
FOXM1	VEGFA
FOXM1	SMAD6
FOXO3	PTEN
FOXO3	VEGFA
FOXO3	PLAU
FOXO3	SOD2
FOXO3	PRKCE
FOXO4	PLAU
FOXP3	PRKCE
GABPA	LRRFIP1
GABPA	PSRC1
GABPA	BCL2
GABPA	MCL1
GABPA	SPRED1
GABPA	PTEN
GABPA	SPRY1
GABPA	HSPD1
GABPA	HMGCR
GATA1	ROS1
GATA1	LIF
GATA1	AGTR1
GATA1	CDKN2A
GATA1	BCL2
GATA1	PTEN
GATA1	TRPC4
GATA1	ACE2
GATA1	SMAD6
GATA1	MED13
GATA1	SPRY1
GATA1	SLC5A3
GATA1	PECAM1
GATA2	ATP2A2
GATA2	PTEN
GATA2	SPRED1
GATA2	EFNA3
GATA2	TPO
GATA2	PECAM1
GATA2	SLC5A3
GATA2	ACE2
GATA2	SMAD6
GATA2	HSPA4
GATA2	PDCD4
GATA2	SPRY1
GATA2	TRPC4
GATA3	PTEN
GATA3	HSPA4
GATA3	SLC5A3
GATA3	HSPD1
GATA4	BCL2
GATA6	PLAU
GLI1	BCL2
GLI2	BCL2
GLI3	BCL2
HEY2	VEGFA
HIF1A	VEGFA
HIF1A	SPRY1
HIF1A	PTEN
HMGA1	BCL2
HNF4A	LRRFIP1
HNF4A	CXCL12
HNF4A	ACE2
HNF4A	PTEN
HNF4A	ABCA1
HNF4A	PLAU
HNF4A	CYP4A11
HNF4A	ATP2A2
HNF4A	NCAM1
HNF4A	SMAD6
HNF4A	AGTR1
HNF4A	ENPP1
HOXA5	NCAM1
HOXA9	PTEN
HOXA9	TRPC4
HSF1	HSPA4
IKZF1	PDCD4
IKZF1	SPRED1
IKZF1	ATP2A2
IKZF1	PTEN
IKZF1	BTN2A1
IKZF1	ACE2
IKZF1	HNRNPK
IKZF1	MMP9
IRF1	BDNF
IRF1	SMAD6
IRF1	ATP2A2
IRF1	SLC5A3
IRF1	HNRNPK
IRF1	PTEN
IRF1	IGF1
IRF1	LDLR
IRF1	PRKCE
IRF1	COL1A2
IRF1	HSPA4
IRF4	HSPD1
IRF4	SPRED1
IRF8	BCL2
JUN	GNAI2
JUN	ITGA5
JUN	VEGFA
JUN	LDLR
JUN	PRKCE
JUN	KCNJ2
JUN	ENPP1
JUN	TPO
JUN	COL1A1
JUN	HSPD1
JUN	MCL1
JUN	PTEN
JUN	HSPA4
JUN	MTAP
JUN	MMP9
JUN	LRRFIP1
JUN	ADAMTS1
JUN	SLC5A3
JUN	PDCD4
JUN	HNRNPK
JUN	HMGCR
JUN	MMP2
JUN	SPRY1
JUN	NPPA
JUN	PLAT
JUN	IGF1
JUN	PLA2G4A
JUN	FASLG
JUN	SOD2
JUN	PURA
JUN	PSRC1
JUN	SPRED1
JUN	COL1A2
JUN	SLC6A4
JUN	SELE
JUN	COL4A1
JUNB	VEGFA
JUNB	PTEN
JUNB	SOD2
JUND	HSPD1
JUND	VEGFA
JUND	MMP9
JUND	SPRED1
JUND	SOD2
JUND	PTEN
JUND	ITGA5
LHX3	PURA
MAX	PURA
MAX	HSPD1
MAX	MCL1
MAX	SPRY1
MAX	BDNF
MAX	PRKCE
MAX	LIF
MAX	ABCA1
MAX	GNAI2
MAX	KCNJ2
MAX	ATP2A2
MAX	PTEN
MAX	MED13
MAX	ITGA5
MAZ	ADRB2
MAZ	BCL2
MAZ	VEGFA
MAZ	PRKCE
MAZ	MED13
MAZ	LRRFIP1
MAZ	ITGA5
MAZ	LIF
MAZ	CXCL12
MAZ	MTAP
MAZ	GNAI2
MAZ	SPRY1
MAZ	COL1A1
MAZ	PURA
MAZ	HCN2
MAZ	CDKN2A
MAZ	PDCD4
MAZ	HSPA4
MAZ	ATP2A2
MAZ	ABCA1
MAZ	ENPP1
MAZ	AKT1
MAZ	EFNA3
MAZ	HSPD1
MAZ	LDLR
MAZ	SPRED1
MAZ	KCNJ2
MAZ	BTN2A1
MAZ	SOD2
MAZ	SLC6A4
MAZ	SLC5A3
MECP2	BDNF
MEF2A	KCNJ2
MEIS1	PTEN
MITF	BCL2
MYB	PURA
MYBL2	GNAI2
MYBL2	BTN2A1
MYBL2	PSRC1
MYBL2	HSPA4
MYBL2	SOD2
MYBL2	MCL1
MYBL2	VEGFA
MYBL2	HSPD1
MYBL2	PURA
MYBL2	SPRED1
MYBL2	BCL2
MYBL2	LDLR
MYBL2	PTEN
MYBL2	MED13
MYBL2	SPRY1
MYC	PLAT
MYC	ATP2A2
MYC	PRKCE
MYC	VEGFA
MYC	HSPD1
MYC	CDKN2A
MYC	MMP2
MYC	PTEN
MYC	EFNA3
MYC	ITGA5
MYC	PURA
MYC	KCNJ2
MYC	LIF
MYC	BDNF
MYC	SPRY1
MYC	SOD2
NANOG	COL4A1
NANOG	SPRY1
NANOG	HNRNPK
NANOG	HMGCR
NANOG	SPRED1
NANOG	COL1A2
NANOG	FGFR2
NANOG	KCNJ2
NANOG	MMP2
NANOG	PTEN
NANOG	FGB
NANOG	MMP9
NFATC1	MCL1
NFATC1	BCL2
NFATC1	PTEN
NFATC1	PDCD4
NFE2L1	BDNF
NFE2L2	GNAI2
NFE2L2	BCL2
NFIA	ITGA5
NFIA	COL1A2
NFIC	VEGFA
NFIC	ITGA5
NFIC	LDLR
NFIC	PTEN
NFIC	TRPC4
NFIC	MCL1
NFIC	MED13
NFIC	SOD2
NFIC	SPRY1
NFIC	HSPD1
NFIC	COL1A1
NFIC	HMGCR
NFIC	ENPP1
NFIC	MTAP
NFIC	PRKCE
NFIC	SPRED1
NFIC	HSPA4
NFIC	PLAU
NFIC	CDKN2A
NFIC	ADAMTS1
NFIL3	ADRB2
NFKB1	MMP9
NFKB1	BDNF
NFKB1	COL1A2
NFKB1	LIF
NFKB1	CRP
NFKB1	PLAU
NFKB1	BCL2
NFKB1	PTEN
NFKB2	CRP
NFKB2	BDNF
NFYB	MED13
NFYB	MTAP
NFYB	FGFR2
NFYB	PSRC1
NFYC	PDCD4
NKX2-1	HSPA4
NKX2-1	PSRC1
NKX2-1	HSPD1
NKX2-1	TPO
NKX2-1	PTEN
NKX2-1	MCL1
NKX2-1	ACE2
NKX2-1	FGB
NKX2-1	SPRY1
NKX2-1	HMGCR
NKX2-1	BCL2
NKX2-1	SPRED1
NKX2-1	LDLR
NKX2-1	ADRB2
NKX2-5	COL1A2
NR1H3	VEGFA
NR2C2	PRKCE
NR2C2	BCL2
NR2F2	VEGFA
NR2F2	LDLR
NR2F2	PTEN
NR2F2	SOD2
NR3C1	NCAM1
NR3C1	KCNJ2
NR3C1	PRKCE
NR3C1	LDLR
NR3C1	PLA2G4A
NR3C1	COL1A2
NR3C1	PTEN
NR3C1	LIF
NR3C1	FGB
NR3C1	ITGA5
NR3C1	EFNA3
NR5A2	HMGCR
NR6A1	FGFR2
NRF1	HSPD1
NRF1	ADRB2
NRF1	PDCD4
PAX5	HMGCR
PAX5	PRKCE
PAX5	SPRED1
PAX6	ITGA5
PBX1	SPRED1
PBX1	PLAT
PBX1	SPRY1
PBX1	PLAU
PBX1	BDNF
PBX1	PDCD4
PBX1	LIF
PBX3	ATP2A2
PBX3	COL1A1
PHOX2A	NCAM1
PKNOX1	PLAU
POU2F1	CRP
POU2F1	FGFR2
POU2F1	BCL2
POU2F1	PLAU
POU5F1	PLA2G4A
PPARA	MMP9
RBPJ	PTEN
RELA	MMP9
RELA	LIF
RELA	FASLG
RELA	PRKCE
RELA	PDCD4
RELA	COL1A2
RELA	SELE
RELA	HMGCR
RELA	PLAU
RELA	VEGFA
RELA	BDNF
RELA	BCL2
RFX5	VEGFA
RFX5	SOD2
RFX5	PRKCE
RFX5	SPRED1
RFX5	GNAI2
RFX5	PDCD4
RFX5	PTEN
RFX5	PURA
RFX5	MCL1
RFX5	SPRY1
RFX5	HMGCR
RFX5	HSPD1
RFX5	ATP2A2
RFX5	KCNJ2
RFX5	HCN2
RFX5	LDLR
RFX5	HSPA4
RFX5	BTN2A1
RFX5	SLC5A3
RORA	FGB
RUNX1	SPRED1
RUNX1	NCAM1
RUNX2	FGFR2
RUNX3	VEGFA
RUNX3	BTN2A1
RUNX3	BCL2
RUNX3	PON1
RUNX3	KCNJ2
RUNX3	LDLR
RUNX3	PDCD4
RUNX3	ATP2A2
RUNX3	HMGCR
RUNX3	HCN2
RUNX3	MCL1
RUNX3	CXCL12
RUNX3	SPRED1
RUNX3	HSPA4
RUNX3	PURA
RXRB	ABCA1
SATB1	BCL2
SMAD3	AGTR1
SMAD3	PDCD4
SMAD3	VEGFA
SMAD3	COL4A1
SMAD3	PLAU
SMAD3	SPRED1
SMAD3	MMP9
SMAD3	COL1A2
SMAD3	MCL1
SMAD3	COL1A1
SMAD3	FGFR2
SMAD4	FGFR2
SMAD4	PLA2G4A
SMAD4	TRPC4
SMAD4	AGTR1
SMAD4	PTEN
SMAD4	IGF1
SMAD4	MMP2
SMAD4	SLC5A3
SMAD4	FASLG
SMAD4	COL3A1
SMAD4	MED13
SMAD4	BDNF
SMAD4	SMAD6
SMAD4	LRRFIP1
SMAD4	HMGCR
SMAD4	VEGFA
SMAD4	COL1A1
SMAD4	ATP2A2
SMAD4	NCAM1
SMAD4	COL1A2
SMAD4	MTAP
SNAI1	PTEN
SOX2	FASLG
SOX2	HMGCR
SOX2	MTAP
SOX2	SPRED1
SOX2	ATP2A2
SOX4	HMGCR
SOX5	FGFR2
SP1	TRPC4
SP1	ACE2
SP1	MMP2
SP1	LRRFIP1
SP1	ATP2A2
SP1	FGFR2
SP1	LIF
SP1	CXCL12
SP1	CYP4A11
SP1	AKT1
SP1	FASLG
SP1	HCN4
SP1	KCNJ2
SP1	ENPP1
SP1	NCAM1
SP1	SOD2
SP1	CDKN2A
SP1	BCL2
SP1	MMP9
SP1	ADAMTS1
SP1	PRKCE
SP1	EFNA3
SP1	COL4A1
SP1	PURA
SP1	HSPD1
SP1	ROS1
SP1	PON1
SP1	ITGA5
SP1	VEGFA
SP1	SPRED1
SP1	ADRB2
SP1	LDLR
SP1	GNAI2
SP1	SLC6A4
SP1	PTEN
SP1	COL1A2
SP1	HSPA4
SP1	MTAP
SP1	MCL1
SP1	PDCD4
SP1	SMAD6
SP1	GNB3
SP2	HSPD1
SP2	GNAI2
SP2	HNRNPK
SP3	VEGFA
SP3	CDKN2A
SP3	PDCD4
SP4	PTEN
SP4	PSRC1
SP4	SPRY1
SP4	PDCD4
SP4	HSPA4
SP4	HSPD1
SP4	MCL1
SP4	VEGFA
SP4	GNAI2
SPI1	MMP2
SPI1	NCAM1
SPI1	SPRY1
SPI1	ITGA5
SPI1	GNAI2
SPI1	BTN2A1
SPI1	ADRB2
SPI1	HSPD1
SPI1	SPRED1
SPI1	LRRFIP1
SPI1	MCL1
SPI1	SMAD6
SPI1	MTAP
SREBF1	BDNF
SREBF1	LDLR
SREBF1	PRKCE
STAT1	EFNA3
STAT1	MCL1
STAT1	ADRB2
STAT1	PRKCE
STAT1	SMAD6
STAT1	PDCD4
STAT1	PLA2G4A
STAT1	HMGCR
STAT1	ITGA5
STAT1	HSPD1
STAT1	VEGFA
STAT1	LDLR
STAT1	PURA
STAT2	PURA
STAT3	PLAT
STAT3	BDNF
STAT3	PRKCE
STAT3	MCL1
STAT3	PSRC1
STAT3	ENPP1
STAT3	AGTR1
STAT3	HMGCR
STAT3	MMP2
STAT3	VEGFA
STAT3	CXCL12
STAT3	PLA2G4A
STAT3	ABCA1
STAT3	FGB
STAT3	AGT
STAT4	MCL1
STAT5A	ATP2A2
STAT5A	PRKCE
STAT5A	HCN4
STAT5A	VEGFA
STAT5A	MED13
STAT5A	SPRED1
STAT5A	HSPD1
STAT5A	BCL2
STAT5A	PDCD4
STAT5A	MCL1
STAT5A	HMGCR
STAT5A	PTEN
STAT6	MCL1
TAL1	IGF1
TBP	COL1A1
TBP	CXCL12
TBP	ADAMTS1
TBP	ABCA1
TBP	IGF1
TCF12	PTEN
TCF12	MTAP
TCF12	HSPA4
TCF12	GNAI2
TCF12	MCL1
TCF12	ADAMTS1
TCF3	PRKCE
TCF3	PON1
TCF3	ATP2A2
TCF3	LRRFIP1
TCF3	MED13
TCF3	GNAI2
TCF3	CXCL12
TCF3	PTEN
TCF3	BCL2
TCF3	HMGCR
TCF3	GNB3
TCF3	SLC5A3
TCF4	CXCL12
TCF4	COL4A1
TCF4	FASLG
TCF4	LRRFIP1
TCF4	PLA2G4A
TCF4	AGT
TCF7L2	LDLR
TCF7L2	COL1A2
TCF7L2	PDCD4
TCF7L2	COL1A1
TCF7L2	HNRNPK
TCF7L2	GNAI2
TCF7L2	PLA2G4A
TCF7L2	SOD2
TCF7L2	VEGFA
TCF7L2	PURA
TCF7L2	HMGCR
TCF7L2	HSPA4
TCF7L2	COL4A1
TCF7L2	MTAP
TCF7L2	LIF
TCF7L2	ENPP1
TCF7L2	EFNA3
TCF7L2	LRRFIP1
TCF7L2	ADRB2
TFAP2A	LIF
TFAP2A	SMAD6
TFAP2A	COL1A1
TFAP2A	SOD2
TFAP2A	HCN2
TFAP2A	EFNA3
TFAP2A	PTEN
TFAP2A	COL4A1
TFAP2A	ADAMTS1
TFAP2A	SPRED1
TFAP2A	VEGFA
TFAP2A	ADRB2
TFAP2A	BDNF
TFAP2A	CDKN2A
TFAP2C	CDKN2A
TFAP2C	HCN2
TFAP2C	HSPD1
TFAP2C	ADRB2
TFAP2C	ITGA5
TFAP2C	SPRED1
TFAP2C	SMAD6
TFAP2C	GNAI2
TFAP2C	HCN4
TFAP2C	FGFR2
TFAP2C	LRRFIP1
TFAP2C	EFNA3
TFAP2C	MMP2
TFAP2C	HSPA4
TFAP2C	SOD2
TFAP2C	LIF
TFAP2C	PRKCE
TFAP2C	VEGFA
TFAP2C	HNRNPK
TFAP2C	BTN2A1
TFCP2	PURA
TGIF1	NPPA
TP53	LIF
TP53	ATP2A2
TP53	COL4A1
TP53	MMP2
TP53	COL1A1
TP53	PRKCE
TP53	PTEN
TP53	HSPD1
TP53	ADRB2
TP53	PSRC1
USF1	PURA
USF1	PRKCE
USF1	COL1A1
USF1	BDNF
USF1	ABCA1
USF1	MED13
USF1	HSPD1
USF1	PTEN
USF2	SPRY1
USF2	COL1A1
USF2	ATP2A2
USF2	PDCD4
USF2	KCNJ2
USF2	PURA
USF2	ABCA1
USF2	PRKCE
USF2	MED13
USF2	HSPD1
USF2	PTEN
USF2	BDNF
XBP1	VEGFA
YBX1	VEGFA
YY1	CDKN2A
YY1	HCN4
YY1	HSPA4
YY1	SPRED1
YY1	PTEN
YY1	HMGCR
YY1	PURA
YY1	KCNJ2
YY1	ADAMTS1
YY1	MED13
YY1	VEGFA
YY1	GNB3
YY1	HSPD1
YY1	SOD2
YY1	SMAD6
YY1	COL1A1
YY1	ROS1
YY1	BTN2A1
YY1	SLC5A3
YY1	ACE2
YY1	PDCD4
YY1	HNRNPK
YY1	PRKCE
YY1	GNAI2
ZBTB7A	PURA
ZBTB7A	PTEN
ZBTB7A	SOD2
ZBTB7A	GNAI2
ZBTB7A	ATP2A2
ZBTB7A	SLC5A3
ZBTB7A	VEGFA
ZBTB7A	HCN2
ZBTB7A	PRKCE
ZBTB7A	EFNA3
ZBTB7A	LRRFIP1
ZBTB7A	ITGA5
ZBTB7A	CDKN2A
ZBTB7A	MED13
ZBTB7A	SPRED1
ZBTB7A	BCL2
ZEB1	KCNJ2
ZEB1	LRRFIP1
ZEB1	COL1A2
ZEB1	COL1A1
ZEB1	BCL2
ZEB1	PTEN
ZNF148	PDCD4
ZNF217	SPRED1
ZNF217	HSPA4
ZNF217	ADAMTS1
ZNF263	SMAD6
ZNF263	ITGA5
ZNF263	SLC6A4
ZNF263	SPRED1
ZNF263	PSRC1
ZNF263	ADRB2
ZNF263	LIF
ZNF263	COL1A1
ZNF263	ATP2A2
ZNF263	BTN2A1
ZNF263	PLAU
ZNF384	PTEN
ZNF384	HMGCR
ZNF384	HSPD1
ZNF384	PRKCE
ZNF384	SPRY1
AHR	miR-103a-3p
AHR	miR-195-5p
ARID3A	miR-16-5p
ARID3A	miR-103a-3p
ARID3A	miR-26b-5p
ARNT	miR-145-5p
ARNT	miR-103a-3p
ARNT	miR-143-3p
ARNT	miR-497-5p
ARNT	miR-16-5p
ARNT	miR-195-5p
ARNT	miR-140-5p
ATF2	miR-320a
ATF2	miR-380-3p
ATF2	let-7i-5p
BACH1	miR-212-3p
BHLHE40	miR-26b-5p
BHLHE40	miR-499a-5p
BHLHE40	miR-320a
BHLHE40	miR-126-3p
BHLHE40	miR-212-3p
CEBPA	miR-497-5p
CEBPA	miR-29b-3p
CEBPA	let-7a-5p
CEBPA	miR-29a-3p
CEBPA	miR-16-5p
CEBPA	miR-195-5p
CEBPA	miR-1
CEBPB	miR-143-3p
CEBPB	miR-663a
CEBPB	let-7i-5p
CEBPB	miR-15b-5p
CEBPB	miR-22-3p
CEBPB	miR-16-5p
CEBPB	miR-31-5p
CEBPB	miR-423-5p
CREB1	miR-92a-3p
CREB1	miR-103a-3p
CREB1	miR-18a-5p
CREB1	let-7i-5p
CREB1	miR-378a-3p
CREB1	miR-30c-5p
CREB1	miR-320a
CREB1	miR-15b-5p
CREB1	miR-149-5p
CREB1	miR-210-3p
CREB1	miR-212-3p
CREB1	miR-16-5p
CREB1	miR-423-5p
CTCF	miR-92a-3p
CTCF	miR-18a-5p
CUX1	miR-933
CUX1	miR-15b-5p
CUX1	miR-16-5p
E2F1	miR-195-5p
E2F1	miR-18a-5p
E2F1	miR-223-3p
E2F1	miR-16-5p
E2F1	miR-93-5p
E2F1	miR-26b-5p
E2F1	miR-106a-5p
E2F1	miR-15b-5p
E2F1	let-7a-5p
E2F1	let-7i-5p
E2F1	miR-92a-3p
E2F3	miR-195-5p
E2F3	miR-15b-5p
E2F3	miR-16-5p
E2F4	miR-149-5p
E2F4	miR-933
E2F4	miR-499a-5p
E2F4	miR-30c-5p
E2F4	miR-378a-3p
E2F4	miR-92a-3p
E2F4	miR-375
E2F4	miR-210-3p
E2F4	miR-212-3p
E2F4	miR-103a-3p
E2F4	miR-26b-5p
E2F4	miR-16-5p
E2F4	miR-18a-5p
E2F4	miR-15b-5p
E2F5	let-7i-5p
E2F6	miR-18a-5p
E2F6	miR-92a-3p
E2F6	miR-106a-5p
E2F6	miR-320a
E2F6	miR-499a-5p
EBF1	miR-16-5p
EBF1	miR-103a-3p
EBF1	miR-210-3p
EBF1	miR-15b-5p
EBF1	miR-150-5p
EGR1	miR-200b-3p
EGR1	miR-30a-5p
EGR1	miR-30c-5p
EGR1	let-7e-5p
EGR1	miR-92a-3p
EGR1	miR-375
EGR1	miR-149-5p
EGR1	miR-106a-5p
EGR1	let-7i-5p
EGR1	miR-212-3p
EGR1	miR-24-3p
EGR1	miR-125a-5p
EGR1	miR-18a-5p
EGR1	miR-103a-3p
EGR1	miR-16-5p
EGR1	miR-26b-5p
ELK1	miR-16-5p
ELK1	miR-320a
ELK1	miR-22-3p
ELK1	miR-15b-5p
ELK1	miR-149-5p
ELK1	miR-30c-5p
ELK1	miR-378a-3p
ELK1	miR-103a-3p
ELK1	miR-126-3p
ELK1	miR-499a-5p
ELK1	miR-212-3p
ELK4	miR-320a
ESR1	miR-499a-5p
ESR1	miR-93-5p
ESR2	miR-30a-5p
ETS1	miR-663a
ETS1	miR-499a-5p
ETS1	miR-378a-3p
ETS1	miR-26b-5p
ETS1	miR-92a-3p
ETS1	miR-320a
ETS1	miR-16-5p
ETS1	miR-30c-5p
ETS1	miR-940
ETS1	miR-126-3p
ETS1	miR-15b-5p
ETS1	miR-22-3p
ETS1	miR-933
ETS1	miR-18a-5p
ETS1	let-7i-5p
FLI1	let-7a-5p
FOS	miR-212-3p
FOSL2	miR-155-5p
FOSL2	miR-30a-5p
FOSL2	miR-22-3p
FOSL2	miR-423-5p
FOSL2	miR-26b-5p
FOSL2	miR-320a
FOSL2	miR-149-5p
FOXA1	let-7i-5p
FOXA1	miR-26b-5p
FOXM1	miR-16-5p
FOXM1	miR-15b-5p
FOXO3	miR-16-5p
GABPA	miR-103a-3p
GABPA	miR-671-5p
GABPA	miR-140-5p
GABPA	miR-149-5p
GABPA	miR-212-3p
GABPA	miR-320a
GATA1	miR-451a
GATA1	miR-663a
GATA1	miR-26b-5p
GATA1	miR-208a-3p
GATA2	miR-92a-3p
GATA2	miR-499a-5p
GATA2	miR-423-5p
GATA2	miR-26b-5p
GATA2	miR-18a-5p
GATA3	miR-200b-3p
GATA3	miR-26b-5p
GATA4	miR-451a
GLI1	miR-29a-3p
GLI1	miR-29b-3p
HNF4A	miR-22-3p
HNF4A	miR-375
HNF4A	miR-192-5p
HNF4A	miR-26b-5p
HNF4A	miR-103a-3p
HNF4G	miR-22-3p
IKZF1	let-7a-5p
IKZF1	let-7f-5p
IKZF1	let-7i-5p
IKZF1	miR-24-3p
IKZF1	miR-155-5p
IKZF1	miR-21-5p
IKZF1	miR-16-5p
IKZF1	let-7d-5p
IRF1	miR-423-5p
IRF1	miR-933
IRF1	miR-15b-5p
IRF1	miR-107
IRF1	miR-103a-3p
IRF1	let-7i-5p
IRF1	miR-223-3p
IRF1	miR-1
IRF1	miR-16-5p
IRF4	miR-30c-5p
JUN	miR-933
JUN	miR-320a
JUN	miR-22-3p
JUN	miR-29a-3p
JUN	miR-212-3p
JUN	miR-499a-5p
JUN	miR-30a-5p
JUN	miR-149-5p
JUN	miR-21-5p
JUN	miR-92a-3p
JUN	miR-29b-3p
JUN	miR-26b-5p
JUN	miR-155-5p
JUN	miR-223-3p
JUN	miR-18a-5p
JUNB	miR-212-3p
JUNB	miR-22-3p
JUNB	miR-126-3p
JUND	miR-22-3p
JUND	miR-320a
JUND	miR-26b-5p
JUND	miR-149-5p
JUND	miR-663a
JUND	miR-212-3p
MAX	miR-320a
MAX	miR-143-3p
MAX	miR-145-5p
MAX	miR-212-3p
MAX	miR-16-5p
MAX	miR-103a-3p
MAX	miR-18a-5p
MAX	miR-92a-3p
MAZ	miR-375
MAZ	miR-18a-5p
MAZ	miR-197-3p
MAZ	miR-92a-3p
MAZ	miR-212-3p
MAZ	miR-210-3p
MAZ	let-7i-5p
MAZ	miR-933
MAZ	miR-663a
MAZ	miR-423-5p
MAZ	miR-125a-5p
MAZ	miR-26b-5p
MAZ	miR-24-3p
MAZ	miR-149-5p
MAZ	miR-497-5p
MAZ	miR-30c-5p
MAZ	miR-126-3p
MAZ	let-7e-5p
MAZ	miR-193a-5p
MAZ	miR-499a-5p
MAZ	miR-320a
MAZ	miR-195-5p
MAZ	miR-15b-5p
MAZ	miR-103a-3p
MAZ	miR-574-3p
MAZ	miR-22-3p
MAZ	miR-940
MAZ	miR-378a-3p
MAZ	miR-16-5p
MAZ	miR-150-5p
MEF2A	miR-155-5p
MYB	miR-195-5p
MYB	miR-497-5p
MYBL2	miR-22-3p
MYBL2	miR-320a
MYBL2	miR-375
MYBL2	miR-192-5p
MYBL2	let-7i-5p
MYBL2	miR-499a-5p
MYBL2	miR-15b-5p
MYBL2	miR-30c-5p
MYBL2	miR-103a-3p
MYBL2	miR-16-5p
MYC	miR-933
MYC	miR-92a-3p
MYC	miR-103a-3p
MYC	miR-143-3p
MYC	miR-212-3p
MYC	miR-16-5p
MYC	miR-29b-3p
MYC	miR-663a
MYC	miR-18a-5p
MYC	miR-149-5p
MYC	miR-29a-3p
MYC	miR-320a
MYC	miR-378a-3p
MYC	miR-145-5p
MYC	miR-126-3p
MYCN	miR-106a-5p
MYCN	miR-103a-3p
NANOG	miR-103a-3p
NANOG	miR-21-5p
NANOG	let-7i-5p
NANOG	miR-92a-3p
NANOG	miR-320a
NANOG	miR-18a-5p
NFATC1	miR-150-5p
NFATC1	miR-107
NFATC1	miR-92a-3p
NFATC1	miR-18a-5p
NFIA	miR-223-3p
NFIC	miR-320a
NFIC	miR-16-5p
NFIC	miR-30c-5p
NFIC	miR-200b-3p
NFIC	miR-499a-5p
NFIC	let-7i-5p
NFIC	let-7a-5p
NFIC	miR-125a-5p
NFIC	miR-155-5p
NFIC	miR-30a-5p
NFIC	let-7b-5p
NFIC	miR-933
NFIC	miR-15b-5p
NFIC	miR-22-3p
NFIC	miR-663a
NFIC	miR-423-5p
NFIC	miR-103a-3p
NFIC	let-7e-5p
NFIC	miR-24-3p
NFIC	miR-26b-5p
NFKB1	let-7i-5p
NFKB1	miR-497-5p
NFKB1	let-7a-5p
NFKB1	miR-195-5p
NFKB2	miR-497-5p
NFKB2	miR-195-5p
NFYB	miR-103a-3p
NKX2-1	miR-103a-3p
NKX2-1	miR-16-5p
NKX2-1	miR-29a-3p
NKX2-1	miR-361-5p
NKX2-1	miR-29b-3p
NKX2-1	miR-26b-5p
NKX2-1	miR-15b-5p
NKX2-1	miR-320a
NKX2-5	miR-92a-3p
NR2F2	miR-195-5p
NR2F2	miR-497-5p
NR2F2	miR-22-3p
NR2F2	miR-126-3p
NR2F2	miR-125a-5p
NR3C1	let-7b-5p
NR3C1	miR-22-3p
NR3C1	let-7a-5p
NR3C1	let-7i-5p
NR3C1	miR-210-3p
NR3C1	miR-149-5p
NR6A1	miR-195-5p
NRF1	miR-16-5p
NRF1	miR-15b-5p
NRF1	miR-499a-5p
NRF1	miR-92a-3p
PAX5	miR-499a-5p
PAX5	miR-933
PAX5	miR-92a-3p
PBX1	miR-103a-3p
PBX3	miR-320a
POU2F1	let-7a-5p
POU2F1	miR-29c-3p
POU2F1	miR-29b-3p
POU2F1	let-7c-5p
RELA	miR-23b-3p
RELA	miR-29b-3p
RELA	miR-29a-3p
RELA	miR-21-5p
REST	miR-21-5p
RFX5	miR-149-5p
RFX5	miR-320a
RFX5	let-7i-5p
RFX5	miR-18a-5p
RFX5	miR-30c-5p
RFX5	miR-15b-5p
RFX5	miR-92a-3p
RFX5	miR-16-5p
RFX5	miR-22-3p
RFX5	miR-499a-5p
RFX5	miR-26b-5p
RFX5	miR-103a-3p
RUNX3	miR-195-5p
RUNX3	miR-223-3p
RUNX3	miR-499a-5p
RUNX3	let-7a-5p
RUNX3	miR-92a-3p
RUNX3	miR-18a-5p
RUNX3	let-7f-5p
RUNX3	miR-186-5p
RUNX3	miR-150-5p
RUNX3	miR-26b-5p
RUNX3	let-7d-5p
RUNX3	miR-497-5p
RUNX3	miR-320a
RUNX3	miR-24-3p
SIX1	miR-200b-3p
SMAD3	miR-200b-3p
SMAD3	miR-143-3p
SMAD3	let-7d-5p
SMAD3	miR-145-5p
SMAD3	miR-451a
SMAD4	miR-155-5p
SMAD4	miR-145-5p
SMAD4	miR-143-3p
SP1	miR-26b-5p
SP1	miR-22-3p
SP1	miR-103a-3p
SP1	miR-30c-5p
SP1	miR-210-3p
SP1	miR-933
SP1	miR-663a
SP1	miR-320a
SP1	miR-15b-5p
SP1	miR-106a-5p
SP1	miR-16-5p
SP4	miR-30c-5p
SP4	miR-16-5p
SP4	miR-92a-3p
SP4	miR-320a
SP4	miR-499a-5p
SP4	miR-15b-5p
SP4	miR-18a-5p
SP4	miR-103a-3p
SP4	miR-26b-5p
SPI1	miR-103a-3p
SPI1	let-7a-5p
SPI1	miR-15b-5p
SPI1	miR-24-3p
SPI1	miR-30c-5p
SPI1	let-7e-5p
SPI1	miR-125a-5p
SPI1	miR-18a-5p
SPI1	let-7f-5p
SPI1	miR-155-5p
SPI1	let-7i-5p
SPI1	let-7d-5p
SPI1	miR-92a-3p
SPI1	miR-16-5p
SPI1	miR-320a
SREBF1	miR-933
SREBF1	miR-140-5p
SREBF1	miR-16-5p
SRF	miR-1
STAT1	miR-22-3p
STAT1	miR-16-5p
STAT1	miR-378a-3p
STAT1	miR-15b-5p
STAT1	miR-320a
STAT3	miR-181b-5p
STAT3	miR-378a-3p
STAT3	miR-21-5p
STAT5A	miR-320a
STAT5A	miR-103a-3p
STAT5A	miR-16-5p
STAT5A	miR-378a-3p
STAT5A	miR-92a-3p
STAT5A	miR-155-5p
STAT5A	miR-423-5p
STAT5A	miR-22-3p
STAT5A	miR-15b-5p
STAT5A	miR-18a-5p
TBP	miR-15b-5p
TBP	miR-671-5p
TBP	miR-1231
TBP	let-7i-5p
TBP	miR-193a-5p
TBP	miR-320a
TBP	miR-16-5p
TBP	miR-375
TBP	miR-26b-5p
TCF12	miR-499a-5p
TCF12	miR-30a-5p
TCF12	miR-22-3p
TCF12	miR-320a
TCF3	miR-30c-5p
TCF3	miR-208a-3p
TCF3	miR-451a
TCF3	miR-26b-5p
TCF3	miR-106a-5p
TCF3	miR-18a-5p
TCF3	miR-320a
TCF3	miR-103a-3p
TCF3	miR-92a-3p
TCF4	miR-181b-5p
TCF4	miR-181a-5p
TCF4	miR-21-5p
TCF7L2	miR-103a-3p
TCF7L2	miR-24-3p
TCF7L2	miR-30a-5p
TCF7L2	miR-499a-5p
TCF7L2	let-7i-5p
TCF7L2	miR-210-3p
TFAP2A	miR-933
TFAP2A	miR-92a-3p
TFAP2A	miR-210-3p
TFAP2A	miR-24-3p
TFAP2A	miR-22-3p
TFAP2A	miR-18a-5p
TFAP2C	miR-933
TFAP2C	miR-22-3p
TFAP2C	miR-92a-3p
TFAP2C	let-7i-5p
TFAP2C	miR-378a-3p
TFAP2C	miR-210-3p
TFAP2C	miR-18a-5p
TFAP2C	miR-24-3p
TFCP2	miR-24-3p
TP53	let-7a-5p
TP53	miR-200b-3p
TP53	miR-29b-3p
TP53	miR-143-3p
TP53	miR-29a-3p
TP53	miR-29c-3p
TP53	miR-192-5p
TP53	let-7b-5p
TP53	miR-107
TP63	miR-181a-5p
TP63	miR-193a-5p
TP73	miR-193a-5p
USF1	miR-16-5p
USF1	let-7i-5p
USF1	miR-145-5p
USF1	miR-143-3p
USF1	miR-320a
USF1	miR-193a-5p
USF1	miR-103a-3p
USF2	miR-320a
USF2	miR-143-3p
USF2	miR-92a-3p
USF2	miR-16-5p
USF2	let-7i-5p
USF2	miR-145-5p
USF2	miR-18a-5p
USF2	miR-103a-3p
USF2	miR-499a-5p
XBP1	miR-195-5p
XBP1	miR-497-5p
YY1	let-7i-5p
YY1	miR-29a-3p
YY1	miR-16-5p
YY1	miR-18a-5p
YY1	miR-663a
YY1	miR-26b-5p
YY1	miR-103a-3p
YY1	miR-29c-3p
YY1	miR-195-5p
YY1	miR-933
YY1	miR-15b-5p
YY1	miR-1
YY1	miR-497-5p
YY1	miR-29b-3p
YY1	miR-671-5p
YY1	miR-30c-5p
YY1	miR-320a
YY1	miR-92a-3p
YY1	miR-423-5p
ZBTB7A	miR-22-3p
ZBTB7A	miR-663a
ZBTB7A	miR-18a-5p
ZBTB7A	miR-195-5p
ZBTB7A	miR-375
ZBTB7A	miR-210-3p
ZBTB7A	miR-940
ZBTB7A	let-7b-5p
ZBTB7A	miR-125a-5p
ZBTB7A	miR-26b-5p
ZBTB7A	miR-92a-3p
ZBTB7A	miR-30c-5p
ZBTB7A	miR-200b-3p
ZBTB7A	miR-149-5p
ZBTB7A	miR-933
ZBTB7A	miR-103a-3p
ZBTB7A	miR-126-3p
ZBTB7A	miR-320a
ZBTB7A	miR-499a-5p
ZBTB7A	miR-497-5p
ZBTB7A	let-7a-5p
ZBTB7A	miR-212-3p
ZBTB7A	miR-378a-3p
ZEB1	miR-375
ZEB1	miR-200b-3p
ZEB1	miR-92a-3p
ZEB1	miR-320a
ZEB1	miR-18a-5p
ZEB1	miR-140-5p
ZEB1	let-7i-5p
ZEB2	miR-200b-3p
ZNF217	miR-26b-5p
ZNF217	miR-16-5p
ZNF217	miR-15b-5p
ZNF263	miR-92a-3p
ZNF263	miR-103a-3p
ZNF263	let-7i-5p
ZNF263	miR-125a-5p
ZNF263	miR-499a-5p
ZNF263	miR-1231
ZNF263	let-7e-5p
ZNF263	miR-18a-5p
ZNF263	miR-26b-5p
ZNF384	miR-16-5p
ZNF384	miR-103a-3p

## Sheet: miRNA-target
MiRNA	Target
let-7a-5p	FASLG
let-7a-5p	BCL2
let-7a-5p	COL1A2
let-7a-5p	ADRB2
let-7a-5p	COL1A1
let-7a-5p	BTN2A1
let-7a-5p	COL3A1
let-7a-5p	TP53
let-7a-5p	RFX5
let-7a-5p	EGR3
let-7a-5p	E2F6
let-7a-5p	PBX3
let-7a-5p	NFKB1
let-7a-5p	BACH1
let-7a-5p	HMGA1
let-7a-5p	E2F1
let-7a-5p	FOXA1
let-7b-5p	BTN2A1
let-7b-5p	ATP2A2
let-7b-5p	ADRB2
let-7b-5p	COL1A2
let-7b-5p	COL3A1
let-7b-5p	FASLG
let-7b-5p	COL1A1
let-7b-5p	LDLR
let-7b-5p	PBX3
let-7b-5p	ARID3A
let-7b-5p	BACH1
let-7b-5p	TP53
let-7b-5p	RFX5
let-7b-5p	E2F6
let-7c-5p	BCL2
let-7d-5p	FASLG
let-7d-5p	ADRB2
let-7d-5p	BCL2
let-7d-5p	COL3A1
let-7d-5p	COL1A2
let-7d-5p	COL1A1
let-7d-5p	ATP2A2
let-7d-5p	BTN2A1
let-7d-5p	PBX3
let-7d-5p	RFX5
let-7d-5p	BACH1
let-7d-5p	TP53
let-7d-5p	ARID3A
let-7d-5p	E2F6
let-7d-5p	HMGA1
let-7e-5p	COL1A1
let-7e-5p	COL3A1
let-7e-5p	ADRB2
let-7e-5p	BTN2A1
let-7e-5p	COL1A2
let-7e-5p	FASLG
let-7e-5p	BACH1
let-7e-5p	RFX5
let-7e-5p	TP53
let-7e-5p	E2F6
let-7e-5p	PBX3
let-7f-5p	ADRB2
let-7f-5p	FASLG
let-7f-5p	COL3A1
let-7f-5p	COL1A1
let-7f-5p	BTN2A1
let-7f-5p	RFX5
let-7f-5p	BACH1
let-7f-5p	TP53
let-7f-5p	NKX2-1
let-7f-5p	E2F6
let-7f-5p	PBX3
let-7g-5p	FASLG
let-7g-5p	COL3A1
let-7g-5p	ADRB2
let-7g-5p	BTN2A1
let-7g-5p	CDKN2A
let-7g-5p	COL1A1
let-7g-5p	RFX5
let-7g-5p	PBX3
let-7g-5p	MYC
let-7g-5p	TP53
let-7g-5p	BACH1
let-7g-5p	E2F6
let-7i-5p	COL1A2
let-7i-5p	FASLG
let-7i-5p	COL3A1
let-7i-5p	COL1A1
let-7i-5p	BTN2A1
let-7i-5p	ADRB2
let-7i-5p	E2F6
let-7i-5p	PBX3
let-7i-5p	BACH1
let-7i-5p	E2F5
let-7i-5p	RFX5
let-7i-5p	TP53
miR-1	VEGFA
miR-1	KCNJ2
miR-1	BCL2
miR-1	BDNF
miR-1	PRKCE
miR-1	HCN2
miR-1	IGF1
miR-1	FGFR2
miR-1	HCN4
miR-1	GNAI2
miR-1	HNRNPK
miR-1	SPRED1
miR-1	HMGCR
miR-1	HSPA4
miR-1	PDCD4
miR-1	HSPD1
miR-1	JUND
miR-1	SMAD4
miR-1	GLI2
miR-1	ESR1
miR-1	NR5A2
miR-1	CEBPA
miR-1	TFAP2C
miR-1	SOX5
miR-1	SRF
miR-1	TAL1
miR-1	SP2
miR-1	GATA4
miR-1	FLI1
miR-1	NR1H3
miR-1	ZNF384
miR-1	TBP
miR-1	NFE2L2
miR-1	E2F5
miR-1	MEF2A
miR-1	GATA3
miR-1	ETS1
miR-1	CARF
miR-1	MAX
miR-103a-3p	SPRY1
miR-103a-3p	MED13
miR-103a-3p	PTEN
miR-103a-3p	BCL2
miR-103a-3p	SPRED1
miR-103a-3p	FGFR2
miR-103a-3p	BDNF
miR-103a-3p	PURA
miR-103a-3p	PRKCE
miR-103a-3p	MYB
miR-103a-3p	MYCN
miR-103a-3p	CREB1
miR-103a-3p	ARNT
miR-103a-3p	EBF1
miR-103a-3p	BHLHE40
miR-103a-3p	TFAP2A
miR-106a-5p	HCN4
miR-106a-5p	MMP2
miR-106a-5p	ABCA1
miR-106a-5p	PTEN
miR-106a-5p	LDLR
miR-106a-5p	SPRED1
miR-106a-5p	VEGFA
miR-106a-5p	MCL1
miR-106a-5p	COL4A1
miR-106a-5p	SMAD6
miR-106a-5p	SOD2
miR-106a-5p	ZNF217
miR-106a-5p	STAT3
miR-106a-5p	RUNX3
miR-106a-5p	ZBTB7A
miR-106a-5p	RUNX1
miR-106a-5p	MYCN
miR-106a-5p	E2F1
miR-106a-5p	EGR2
miR-106a-5p	HIF1A
miR-106a-5p	FOXA1
miR-106a-5p	ESR1
miR-106a-5p	IRF1
miR-107	PRKCE
miR-107	SPRY1
miR-107	FGFR2
miR-107	VEGFA
miR-107	BDNF
miR-107	PTEN
miR-107	BHLHE40
miR-107	ESR1
miR-107	ARNT
miR-107	EBF1
miR-107	HIF1A
miR-122-5p	NCAM1
miR-122-5p	KCNJ2
miR-122-5p	MTAP
miR-122-5p	BDNF
miR-122-5p	CUX1
miR-122-5p	CREB1
miR-122-5p	PHOX2A
miR-122-5p	SOX2
miR-122-5p	MAZ
miR-122-5p	MECP2
miR-1231	NCAM1
miR-1231	FASLG
miR-1231	SMAD6
miR-1231	ITGA5
miR-1231	TBP
miR-1231	STAT1
miR-1231	SMAD4
miR-125a-5p	HMGCR
miR-125a-5p	MCL1
miR-125a-5p	MMP2
miR-125a-5p	VEGFA
miR-125a-5p	CDKN2A
miR-125a-5p	LIF
miR-125a-5p	ELK1
miR-125a-5p	NFATC1
miR-125a-5p	ESRRA
miR-125a-5p	TP53
miR-125a-5p	STAT3
miR-126-3p	VEGFA
miR-126-3p	SPRED1
miR-126-3p	E2F1
miR-126-3p	SOX2
miR-139-5p	HMGCR
miR-139-5p	PTEN
miR-139-5p	MCL1
miR-139-5p	NPPA
miR-139-5p	TGIF1
miR-139-5p	TCF3
miR-139-5p	ETS1
miR-139-5p	FOS
miR-139-5p	HOXA9
miR-139-5p	EBF1
miR-139-5p	NFATC1
miR-139-5p	ZEB1
miR-139-5p	JUN
miR-139-5p	TCF12
miR-140-5p	KCNJ2
miR-140-5p	VEGFA
miR-140-5p	ABCA1
miR-140-5p	LDLR
miR-140-5p	PSRC1
miR-140-5p	CXCL12
miR-140-5p	ELK4
miR-140-5p	NKX2-1
miR-140-5p	ARNT
miR-140-5p	CTCF
miR-143-3p	COL1A1
miR-143-3p	PLAU
miR-143-3p	BCL2
miR-143-3p	BTN2A1
miR-143-3p	NCAM1
miR-143-3p	PRKCE
miR-143-3p	HOXA5
miR-143-3p	GLI3
miR-143-3p	FOSL2
miR-143-3p	MYBL2
miR-143-3p	NFIC
miR-143-3p	TP53
miR-143-3p	EBF1
miR-143-3p	NFATC1
miR-143-3p	HNF4A
miR-143-3p	EGR1
miR-143-3p	NFKB1
miR-145-5p	PDCD4
miR-145-5p	HMGCR
miR-145-5p	VEGFA
miR-145-5p	EFNA3
miR-145-5p	MED13
miR-145-5p	ABCA1
miR-145-5p	PLA2G4A
miR-145-5p	POU5F1
miR-145-5p	MYC
miR-145-5p	SOX2
miR-145-5p	EBF1
miR-145-5p	SMAD3
miR-145-5p	SP3
miR-145-5p	STAT1
miR-145-5p	ATF1
miR-149-5p	MMP9
miR-149-5p	NCAM1
miR-149-5p	ATP2A2
miR-149-5p	ACE2
miR-149-5p	FASLG
miR-149-5p	HMGCR
miR-149-5p	ABCA1
miR-149-5p	FOSL2
miR-149-5p	FOS
miR-149-5p	SP1
miR-149-5p	USF1
miR-149-5p	FOSL1
miR-150-5p	PDCD4
miR-150-5p	VEGFA
miR-150-5p	LDLR
miR-150-5p	KCNJ2
miR-150-5p	NANOG
miR-150-5p	HEY2
miR-150-5p	NR2F2
miR-150-5p	ELK1
miR-150-5p	ZEB1
miR-155-5p	CDKN2A
miR-155-5p	AGTR1
miR-155-5p	BDNF
miR-155-5p	PDCD4
miR-155-5p	SELE
miR-155-5p	MTAP
miR-155-5p	ENPP1
miR-155-5p	CEBPB
miR-155-5p	NFKB1
miR-155-5p	TCF7L2
miR-155-5p	ETS1
miR-155-5p	E2F2
miR-155-5p	JUN
miR-155-5p	SMAD3
miR-155-5p	RELA
miR-155-5p	SP1
miR-155-5p	FOS
miR-155-5p	SMAD4
miR-155-5p	MEF2A
miR-155-5p	STAT3
miR-155-5p	SP3
miR-155-5p	NFYC
miR-155-5p	SPI1
miR-155-5p	MECP2
miR-155-5p	ATF3
miR-155-5p	TCF12
miR-155-5p	CUX1
miR-15b-5p	VEGFA
miR-15b-5p	FGFR2
miR-15b-5p	BDNF
miR-15b-5p	ADRB2
miR-15b-5p	SPRED1
miR-15b-5p	PURA
miR-15b-5p	BCL2
miR-15b-5p	PDCD4
miR-15b-5p	CRP
miR-15b-5p	POU2F1
miR-15b-5p	LHX3
miR-15b-5p	E2F3
miR-15b-5p	MYB
miR-15b-5p	CDX2
miR-15b-5p	IRF1
miR-15b-5p	TBP
miR-15b-5p	GABPA
miR-15b-5p	IRF4
miR-15b-5p	HMGA1
miR-16-5p	PURA
miR-16-5p	FGFR2
miR-16-5p	MED13
miR-16-5p	MCL1
miR-16-5p	CDKN2A
miR-16-5p	SPRED1
miR-16-5p	VEGFA
miR-16-5p	BDNF
miR-16-5p	PDCD4
miR-16-5p	HSPD1
miR-16-5p	ADRB2
miR-16-5p	BCL2
miR-16-5p	HMGA1
miR-16-5p	HEY2
miR-16-5p	LHX3
miR-16-5p	SMAD3
miR-16-5p	TP53
miR-16-5p	GABPA
miR-16-5p	JUN
miR-16-5p	TBP
miR-16-5p	IRF4
miR-16-5p	POU2F1
miR-16-5p	YBX1
miR-16-5p	ZNF384
miR-16-5p	NFE2L1
miR-16-5p	CLOCK
miR-16-5p	CDX2
miR-16-5p	E2F3
miR-16-5p	MYB
miR-16-5p	TFAP2A
miR-16-5p	NFKB1
miR-181a-5p	BCL2
miR-181a-5p	LIF
miR-181a-5p	CXCL12
miR-181a-5p	PTEN
miR-181a-5p	PLA2G4A
miR-181a-5p	COL4A1
miR-181a-5p	LRRFIP1
miR-181a-5p	PRKCE
miR-181a-5p	AGT
miR-181a-5p	MTAP
miR-181a-5p	PSRC1
miR-181a-5p	PLAU
miR-181a-5p	NFYB
miR-181a-5p	CDX2
miR-181a-5p	TCF7L2
miR-181a-5p	IRF8
miR-181a-5p	NR3C1
miR-181a-5p	GATA6
miR-181a-5p	TP63
miR-181a-5p	E2F5
miR-181a-5p	PBX1
miR-181a-5p	BHLHE40
miR-181a-5p	ESR1
miR-181a-5p	FOS
miR-181b-5p	CXCL12
miR-181b-5p	PLAU
miR-181b-5p	AGT
miR-181b-5p	PLA2G4A
miR-181b-5p	PRKCE
miR-181b-5p	LIF
miR-181b-5p	MTAP
miR-181b-5p	LRRFIP1
miR-181b-5p	PTEN
miR-181b-5p	BCL2
miR-181b-5p	PSRC1
miR-181b-5p	COL4A1
miR-181b-5p	E2F5
miR-181b-5p	GATA6
miR-181b-5p	PBX1
miR-181b-5p	TCF7L2
miR-181b-5p	NR3C1
miR-181b-5p	ESR1
miR-181b-5p	IRF8
miR-181b-5p	CDX2
miR-181b-5p	FOS
miR-181b-5p	BHLHE40
miR-186-5p	PDCD4
miR-186-5p	ABCA1
miR-186-5p	MCL1
miR-186-5p	VEGFA
miR-186-5p	COL3A1
miR-186-5p	SMAD6
miR-186-5p	ZNF148
miR-186-5p	RELA
miR-186-5p	SP3
miR-186-5p	PBX1
miR-186-5p	ESR1
miR-186-5p	SP4
miR-186-5p	BACH1
miR-186-5p	MAX
miR-186-5p	NKX2-1
miR-186-5p	SMAD4
miR-186-5p	YY1
miR-186-5p	TFAP2A
miR-186-5p	BHLHE40
miR-186-5p	FOXA1
miR-18a-5p	LIF
miR-18a-5p	PTEN
miR-18a-5p	NCAM1
miR-18a-5p	TRPC4
miR-18a-5p	KCNJ2
miR-18a-5p	LRRFIP1
miR-18a-5p	RUNX1
miR-18a-5p	NR3C1
miR-18a-5p	ESR1
miR-18a-5p	PBX1
miR-18a-5p	HOXA9
miR-18a-5p	HIF1A
miR-18a-5p	SMAD4
miR-18a-5p	GABPA
miR-18a-5p	NFATC1
miR-192-5p	CDKN2A
miR-192-5p	PSRC1
miR-192-5p	PLAU
miR-192-5p	HCN4
miR-192-5p	SOD2
miR-192-5p	LRRFIP1
miR-192-5p	PURA
miR-192-5p	NCAM1
miR-192-5p	BCL2
miR-192-5p	POU2F1
miR-192-5p	FOS
miR-192-5p	ZNF263
miR-192-5p	EGR1
miR-192-5p	FOXA1
miR-192-5p	SP4
miR-192-5p	MYB
miR-192-5p	CTCF
miR-193a-5p	COL1A1
miR-193a-5p	TP73
miR-193a-5p	TP63
miR-195-5p	PURA
miR-195-5p	CRP
miR-195-5p	VEGFA
miR-195-5p	FGFR2
miR-195-5p	BDNF
miR-195-5p	BCL2
miR-195-5p	PDCD4
miR-195-5p	ADRB2
miR-195-5p	HMGA1
miR-195-5p	CDX2
miR-195-5p	SMAD3
miR-195-5p	RUNX2
miR-195-5p	LHX3
miR-195-5p	E2F3
miR-195-5p	MECP2
miR-195-5p	MYB
miR-195-5p	HEY2
miR-195-5p	POU2F1
miR-195-5p	GABPA
miR-197-3p	ENPP1
miR-197-3p	HNF4A
miR-200b-3p	MED13
miR-200b-3p	VEGFA
miR-200b-3p	ACE2
miR-200b-3p	ATP2A2
miR-200b-3p	COL4A1
miR-200b-3p	PTEN
miR-200b-3p	EGR3
miR-200b-3p	ETS1
miR-200b-3p	ZEB2
miR-200b-3p	SOX2
miR-200b-3p	ERG
miR-200b-3p	SIX1
miR-200b-3p	GATA2
miR-200b-3p	TFAP2A
miR-200b-3p	ZEB1
miR-200b-3p	JUN
miR-200b-3p	GABPA
miR-200b-3p	PBX3
miR-208a-3p	MED13
miR-210-3p	NCAM1
miR-210-3p	EFNA3
miR-212-3p	LRRFIP1
miR-212-3p	SOD2
miR-212-3p	SPRY1
miR-212-3p	FOXO3
miR-212-3p	FOXA1
miR-212-3p	EGR1
miR-214-3p	LRRFIP1
miR-214-3p	PTEN
miR-214-3p	HSPD1
miR-214-3p	BTN2A1
miR-214-3p	TFAP2C
miR-214-3p	TP53
miR-214-3p	BHLHE40
miR-21-5p	PTEN
miR-21-5p	PURA
miR-21-5p	COL4A1
miR-21-5p	SLC5A3
miR-21-5p	HNRNPK
miR-21-5p	PLAT
miR-21-5p	PDCD4
miR-21-5p	BCL2
miR-21-5p	MMP9
miR-21-5p	LRRFIP1
miR-21-5p	FASLG
miR-21-5p	PSRC1
miR-21-5p	PRKCE
miR-21-5p	MTAP
miR-21-5p	SPRY1
miR-21-5p	MMP2
miR-21-5p	VEGFA
miR-21-5p	PPARA
miR-21-5p	SOX2
miR-21-5p	STAT3
miR-21-5p	RBPJ
miR-21-5p	NFKB1
miR-21-5p	HIF1A
miR-21-5p	E2F2
miR-21-5p	TCF7L2
miR-21-5p	REST
miR-21-5p	HOXA9
miR-21-5p	PBX1
miR-21-5p	SATB1
miR-21-5p	TP53
miR-21-5p	MEIS1
miR-21-5p	NR2C2
miR-21-5p	E2F1
miR-21-5p	MYC
miR-223-3p	PURA
miR-223-3p	PRKCE
miR-223-3p	NFIA
miR-223-3p	FOXO3
miR-223-3p	E2F1
miR-223-3p	STAT1
miR-22-3p	PTEN
miR-22-3p	ITGA5
miR-22-3p	SOD2
miR-22-3p	FGFR2
miR-22-3p	SNAI1
miR-22-3p	PAX6
miR-22-3p	NR3C1
miR-22-3p	HNF4G
miR-22-3p	MAX
miR-23b-3p	CXCL12
miR-23b-3p	COL4A1
miR-23b-3p	PLAU
miR-23b-3p	ZNF263
miR-23b-3p	POU2F1
miR-23b-3p	ARNT
miR-23b-3p	EGR3
miR-23b-3p	ELF2
miR-23b-3p	FOXO3
miR-23b-3p	EPAS1
miR-23b-3p	PKNOX1
miR-23b-3p	FOXO4
miR-24-3p	BTN2A1
miR-24-3p	KCNJ2
miR-24-3p	FASLG
miR-24-3p	CDKN2A
miR-24-3p	PURA
miR-24-3p	MYC
miR-24-3p	E2F1
miR-24-3p	CTCF
miR-24-3p	STAT2
miR-24-3p	E2F2
miR-24-3p	E2F3
miR-26b-5p	PON1
miR-26b-5p	ADAMTS1
miR-26b-5p	AKT1
miR-26b-5p	FASLG
miR-26b-5p	SLC6A4
miR-26b-5p	LIF
miR-26b-5p	COL1A2
miR-26b-5p	AGTR1
miR-26b-5p	PTEN
miR-26b-5p	CYP4A11
miR-26b-5p	PURA
miR-26b-5p	MCL1
miR-26b-5p	SPRY1
miR-26b-5p	ITGA5
miR-26b-5p	GNB3
miR-26b-5p	ATP2A2
miR-26b-5p	TRPC4
miR-26b-5p	SMAD6
miR-26b-5p	TPO
miR-26b-5p	ROS1
miR-26b-5p	SLC5A3
miR-26b-5p	KCNJ2
miR-26b-5p	PECAM1
miR-26b-5p	HSPA4
miR-26b-5p	ABCA1
miR-26b-5p	ACE2
miR-26b-5p	ETV4
miR-26b-5p	GATA2
miR-26b-5p	NKX2-5
miR-26b-5p	SNAI1
miR-26b-5p	FOXE1
miR-26b-5p	BHLHE40
miR-26b-5p	EGR3
miR-26b-5p	RXRB
miR-26b-5p	HSF1
miR-26b-5p	PBX3
miR-26b-5p	ATF2
miR-26b-5p	FOXM1
miR-26b-5p	SP4
miR-26b-5p	STAT6
miR-26b-5p	NFKB1
miR-26b-5p	ESR1
miR-26b-5p	JUN
miR-26b-5p	TCF12
miR-26b-5p	IKZF1
miR-26b-5p	ZNF217
miR-26b-5p	HOXA9
miR-29a-3p	COL1A2
miR-29a-3p	MCL1
miR-29a-3p	COL1A1
miR-29a-3p	HMGCR
miR-29a-3p	FGB
miR-29a-3p	IGF1
miR-29a-3p	VEGFA
miR-29a-3p	PTEN
miR-29a-3p	COL4A1
miR-29a-3p	BCL2
miR-29a-3p	SPRY1
miR-29a-3p	LIF
miR-29a-3p	MAZ
miR-29a-3p	AHR
miR-29a-3p	STAT3
miR-29a-3p	GLI2
miR-29a-3p	YY1
miR-29a-3p	NR3C1
miR-29a-3p	FOS
miR-29a-3p	NFIA
miR-29a-3p	TFAP2C
miR-29b-3p	FGB
miR-29b-3p	COL4A1
miR-29b-3p	PTEN
miR-29b-3p	MCL1
miR-29b-3p	MMP2
miR-29b-3p	VEGFA
miR-29b-3p	IGF1
miR-29b-3p	LIF
miR-29b-3p	SPRY1
miR-29b-3p	BCL2
miR-29b-3p	COL1A2
miR-29b-3p	COL1A1
miR-29b-3p	HMGCR
miR-29b-3p	AHR
miR-29b-3p	TFAP2C
miR-29b-3p	HEY2
miR-29b-3p	NFIA
miR-29b-3p	YY1
miR-29b-3p	MAZ
miR-29b-3p	FOS
miR-29b-3p	ESR1
miR-29b-3p	FOXO3
miR-29b-3p	GLI2
miR-29b-3p	NR3C1
miR-29c-3p	FGB
miR-29c-3p	BCL2
miR-29c-3p	PTEN
miR-29c-3p	LIF
miR-29c-3p	HMGCR
miR-29c-3p	COL1A2
miR-29c-3p	VEGFA
miR-29c-3p	MCL1
miR-29c-3p	COL4A1
miR-29c-3p	COL1A1
miR-29c-3p	SPRY1
miR-29c-3p	IGF1
miR-29c-3p	JUN
miR-29c-3p	GLI2
miR-29c-3p	NR3C1
miR-29c-3p	MAZ
miR-29c-3p	TFAP2C
miR-29c-3p	FOXO3
miR-29c-3p	HEY2
miR-29c-3p	AHR
miR-29c-3p	YY1
miR-29c-3p	NFIA
miR-29c-3p	FOS
miR-29c-3p	STAT3
miR-30a-5p	LRRFIP1
miR-30a-5p	LDLR
miR-30a-5p	GNAI2
miR-30a-5p	SOD2
miR-30a-5p	ATP2A2
miR-30a-5p	ITGA5
miR-30a-5p	PLA2G4A
miR-30a-5p	SP4
miR-30a-5p	JUN
miR-30a-5p	FOXJ2
miR-30a-5p	STAT1
miR-30a-5p	AR
miR-30a-5p	MYBL2
miR-30a-5p	ELF1
miR-30c-5p	GNAI2
miR-30c-5p	ITGA5
miR-30c-5p	STAT1
miR-30c-5p	MYBL2
miR-30c-5p	IRF4
miR-30c-5p	AR
miR-30c-5p	SP4
miR-31-5p	AGT
miR-31-5p	ADAMTS1
miR-31-5p	ITGA5
miR-31-5p	PRKCE
miR-31-5p	YY1
miR-31-5p	FOXP3
miR-31-5p	ETS1
miR-31-5p	IRF1
miR-31-5p	ZNF384
miR-31-5p	TCF12
miR-320a	PTEN
miR-320a	CXCL12
miR-320a	BCL2
miR-320a	MCL1
miR-320a	LRRFIP1
miR-320a	FGB
miR-320a	STAT4
miR-320a	STAT3
miR-320a	NKX2-1
miR-320a	PBX3
miR-320a	MITF
miR-361-5p	BDNF
miR-361-5p	MCL1
miR-361-5p	VEGFA
miR-361-5p	SLC6A4
miR-361-5p	ZNF263
miR-361-5p	FOXM1
miR-361-5p	GABPA
miR-361-5p	EBF1
miR-361-5p	CARF
miR-375	SPRED1
miR-375	CXCL12
miR-375	NCAM1
miR-375	BCL2
miR-375	AHR
miR-378a-3p	VEGFA
miR-378a-3p	MYC
miR-380-3p	IGF1
miR-380-3p	SPRED1
miR-380-3p	FGB
miR-380-3p	HMGCR
miR-380-3p	ADAMTS1
miR-380-3p	TCF7L2
miR-380-3p	TFAP2A
miR-380-3p	RORA
miR-380-3p	STAT1
miR-423-5p	ITGA5
miR-423-5p	HCN4
miR-423-5p	EFNA3
miR-423-5p	IRF1
miR-451a	BCL2
miR-451a	MMP9
miR-451a	MMP2
miR-451a	ATF2
miR-451a	MYC
miR-497-5p	PURA
miR-497-5p	VEGFA
miR-497-5p	PDCD4
miR-497-5p	ADRB2
miR-497-5p	SPRED1
miR-497-5p	CRP
miR-497-5p	BDNF
miR-497-5p	MYB
miR-497-5p	GABPA
miR-497-5p	IRF1
miR-497-5p	LHX3
miR-499a-5p	PDCD4
miR-499a-5p	HSPA4
miR-499a-5p	SPRED1
miR-499a-5p	GATA3
miR-503-5p	PURA
miR-503-5p	VEGFA
miR-503-5p	TCF7L2
miR-503-5p	MYB
miR-574-3p	ATP2A2
miR-575	PURA
miR-575	RFX5
miR-663a	CDKN2A
miR-663a	JUND
miR-663a	CEBPB
miR-671-5p	FGFR2
miR-671-5p	ADAMTS1
miR-671-5p	POU2F1
miR-671-5p	GABPA
miR-92a-3p	HCN2
miR-92a-3p	COL1A2
miR-92a-3p	PTEN
miR-92a-3p	SMAD6
miR-92a-3p	ATP2A2
miR-92a-3p	HMGCR
miR-92a-3p	ITGA5
miR-92a-3p	ESR2
miR-92a-3p	NFIA
miR-92a-3p	CEBPA
miR-92a-3p	IRF1
miR-92a-3p	EOMES
miR-92a-3p	GATA2
miR-92a-3p	EGR2
miR-92a-3p	FOSL2
miR-92a-3p	NRF1
miR-92a-3p	SOX4
miR-92a-3p	SMAD4
miR-933	BDNF
miR-933	PRKCE
miR-93-5p	SOD2
miR-93-5p	ABCA1
miR-93-5p	HCN4
miR-93-5p	MCL1
miR-93-5p	COL4A1
miR-93-5p	MMP2
miR-93-5p	VEGFA
miR-93-5p	SMAD6
miR-93-5p	SPRED1
miR-93-5p	SLC5A3
miR-93-5p	LDLR
miR-93-5p	PTEN
miR-93-5p	ZNF217
miR-93-5p	ZBTB7A
miR-93-5p	YY1
miR-93-5p	SMAD4
miR-93-5p	RUNX3
miR-93-5p	HIF1A
miR-93-5p	IRF1
miR-93-5p	ESR1
miR-93-5p	FOXA1
miR-93-5p	EGR2
miR-93-5p	E2F1
miR-93-5p	STAT3
miR-940	CDKN2A
miR-940	ETS1
miR-98-5p	COL1A1
miR-98-5p	FASLG
miR-98-5p	ITGA5
miR-98-5p	ADRB2
miR-98-5p	SPRY1
miR-98-5p	COL3A1
miR-98-5p	BTN2A1
miR-98-5p	NFIL3
miR-98-5p	RFX5
miR-98-5p	PBX1
miR-98-5p	CEBPA
miR-98-5p	E2F1
miR-98-5p	MYC
miR-98-5p	E2F6
miR-98-5p	ESR2
miR-98-5p	TP53
miR-98-5p	TFAP2A
miR-98-5p	PBX3
miR-98-5p	BACH1
