# Supplementary material for: MiRNA and TF co-regulatory network analysis for the pathology and recurrence of myocardial infarction
Source: Sci Rep. 2015 Apr 13;5:9653. doi: 10.1038/srep09653 (PMC4394890; doi:10.1038/srep09653)
Supplement: Supplementary Information [file srep09653-s3.xls]

## Sheet: miRNA-FFL
MiRNA	Gene	TF
miR-24-3p	CDKN2A	MYC
miR-181b-5p	PLAU	BHLHE40
miR-125a-5p	MMP2	TP53
miR-186-5p	PDCD4	FOXA1
miR-186-5p	VEGFA	TFAP2A
miR-21-5p	VEGFA	E2F1
let-7b-5p	BTN2A1	E2F6
miR-30a-5p	ITGA5	ELF1
miR-21-5p	PRKCE	E2F1
miR-30a-5p	GNAI2	MYBL2
miR-145-5p	VEGFA	SP3
miR-26b-5p	LIF	NFKB1
miR-103a-3p	MED13	BHLHE40
miR-26b-5p	MCL1	TCF12
miR-93-5p	LDLR	IRF1
miR-106a-5p	HCN4	ESR1
miR-192-5p	CDKN2A	CTCF
miR-31-5p	PRKCE	FOXP3
miR-181a-5p	PRKCE	BHLHE40
miR-16-5p	MCL1	GABPA
miR-155-5p	MTAP	SP1
miR-29a-3p	FGB	STAT3
miR-29a-3p	COL1A1	MAZ
miR-155-5p	PDCD4	CUX1
miR-181a-5p	PRKCE	NR3C1
let-7d-5p	ATP2A2	PBX3
miR-29b-3p	LIF	MAZ
miR-15b-5p	BCL2	POU2F1
miR-24-3p	CDKN2A	E2F2
miR-21-5p	VEGFA	MYC
miR-26b-5p	HSPA4	ESR1
miR-181a-5p	MTAP	TCF7L2
miR-575	PURA	RFX5
miR-31-5p	PRKCE	IRF1
miR-200b-3p	COL4A1	EGR3
miR-375	BCL2	AHR
miR-1	PRKCE	ZNF384
miR-106a-5p	PTEN	HIF1A
miR-18a-5p	PTEN	HOXA9
miR-92a-3p	SMAD6	IRF1
miR-1	HMGCR	NR5A2
miR-195-5p	FGFR2	RUNX2
miR-98-5p	ITGA5	MYC
miR-29b-3p	MMP2	ESR1
miR-103a-3p	SPRY1	BHLHE40
miR-451a	MMP2	MYC
miR-140-5p	PSRC1	NKX2-1
miR-29c-3p	BCL2	GLI2
miR-103a-3p	PTEN	TFAP2A
miR-143-3p	PRKCE	EGR1
miR-30c-5p	GNAI2	AR
miR-29b-3p	BCL2	AHR
miR-122-5p	BDNF	CUX1
miR-186-5p	MCL1	MAX
miR-30a-5p	LDLR	MYBL2
miR-155-5p	CDKN2A	ETS1
miR-139-5p	HMGCR	JUN
miR-26b-5p	PON1	ESR1
miR-320a	MCL1	STAT4
miR-181b-5p	LRRFIP1	ESR1
miR-29a-3p	VEGFA	MAZ
miR-26b-5p	ATP2A2	PBX3
miR-29c-3p	PTEN	FOXO3
miR-181a-5p	PLA2G4A	NR3C1
miR-18a-5p	PTEN	NR3C1
miR-107	VEGFA	ESR1
miR-26b-5p	TPO	FOXE1
let-7d-5p	BTN2A1	RFX5
miR-122-5p	BDNF	MECP2
miR-23b-3p	PLAU	POU2F1
let-7d-5p	ATP2A2	ARID3A
miR-98-5p	FASLG	BACH1
miR-125a-5p	MMP2	STAT3
miR-24-3p	KCNJ2	MYC
miR-1231	SMAD6	STAT1
let-7b-5p	BTN2A1	RFX5
miR-16-5p	VEGFA	SMAD3
miR-107	PRKCE	BHLHE40
miR-155-5p	PDCD4	RELA
miR-106a-5p	PTEN	EGR2
miR-16-5p	MCL1	SMAD3
miR-107	PTEN	ARNT
miR-192-5p	SOD2	FOXA1
miR-106a-5p	COL4A1	EGR2
miR-98-5p	COL3A1	BACH1
miR-16-5p	SPRED1	SMAD3
miR-195-5p	BDNF	MECP2
miR-143-3p	BTN2A1	MYBL2
miR-155-5p	BDNF	CUX1
miR-26b-5p	PTEN	SNAI1
miR-16-5p	VEGFA	YBX1
miR-139-5p	MCL1	ETS1
miR-21-5p	MMP9	NFKB1
miR-181b-5p	MTAP	TCF7L2
miR-16-5p	PURA	LHX3
miR-195-5p	VEGFA	HEY2
miR-16-5p	VEGFA	TFAP2A
miR-155-5p	BDNF	NFKB1
miR-1	PRKCE	FLI1
let-7i-5p	COL1A1	PBX3
let-7d-5p	ATP2A2	RFX5
miR-92a-3p	ITGA5	NFIA
miR-1	IGF1	SMAD4
miR-181b-5p	PSRC1	BHLHE40
let-7a-5p	BCL2	BACH1
miR-26b-5p	MCL1	ATF2
miR-195-5p	VEGFA	SMAD3
miR-1	BCL2	NFE2L2
miR-139-5p	PTEN	TCF12
miR-23b-3p	COL4A1	EGR3
miR-21-5p	PSRC1	TP53
miR-21-5p	LRRFIP1	E2F1
miR-107	SPRY1	EBF1
miR-103a-3p	PURA	MYB
miR-93-5p	SLC5A3	SMAD4
miR-21-5p	MMP2	MYC
miR-1	HSPD1	MAX
miR-181b-5p	PLAU	FOS
miR-499a-5p	HSPA4	GATA3
miR-26b-5p	ATP2A2	ESR1
miR-200b-3p	PTEN	ETS1
miR-1231	NCAM1	SMAD4
miR-29b-3p	VEGFA	FOS
miR-29b-3p	COL1A1	MAZ
miR-122-5p	BDNF	CREB1
miR-149-5p	ACE2	SP1
miR-155-5p	ENPP1	TCF7L2
miR-29c-3p	LIF	NR3C1
miR-139-5p	MCL1	TCF12
miR-143-3p	BCL2	GLI3
let-7a-5p	ADRB2	E2F6
miR-18a-5p	NCAM1	NR3C1
miR-150-5p	VEGFA	HEY2
let-7e-5p	COL1A1	PBX3
let-7e-5p	FASLG	BACH1
miR-139-5p	PTEN	ZEB1
miR-143-3p	PLAU	FOSL2
miR-106a-5p	VEGFA	STAT3
miR-361-5p	MCL1	GABPA
miR-16-5p	BCL2	POU2F1
miR-21-5p	SPRY1	MYC
miR-125a-5p	VEGFA	STAT3
miR-150-5p	LDLR	NR2F2
miR-16-5p	SPRED1	GABPA
miR-29b-3p	SPRY1	MAZ
miR-21-5p	PLAT	MYC
miR-16-5p	MCL1	JUN
miR-155-5p	MTAP	CEBPB
miR-149-5p	ATP2A2	SP1
miR-30a-5p	PLA2G4A	STAT1
miR-200b-3p	VEGFA	TFAP2A
miR-21-5p	PTEN	MEIS1
miR-1	FGFR2	SOX5
miR-26b-5p	MCL1	STAT6
miR-18a-5p	TRPC4	SMAD4
miR-155-5p	PDCD4	SP3
miR-30a-5p	ITGA5	STAT1
miR-380-3p	SPRED1	TFAP2A
miR-21-5p	VEGFA	HIF1A
miR-1	HSPA4	FLI1
let-7d-5p	ATP2A2	TP53
miR-192-5p	PURA	EGR1
miR-186-5p	SMAD6	TFAP2A
miR-181b-5p	BCL2	CDX2
miR-139-5p	PTEN	ETS1
miR-122-5p	NCAM1	CREB1
miR-145-5p	PDCD4	SP3
miR-214-3p	LRRFIP1	TFAP2C
miR-103a-3p	PTEN	BHLHE40
miR-18a-5p	PTEN	GABPA
miR-18a-5p	LRRFIP1	GABPA
miR-145-5p	VEGFA	STAT1
let-7g-5p	FASLG	BACH1
miR-200b-3p	PTEN	GATA2
miR-29b-3p	COL1A2	ESR1
miR-31-5p	ADAMTS1	TCF12
miR-29b-3p	FGB	NR3C1
miR-98-5p	COL1A1	TP53
miR-26b-5p	SLC5A3	ESR1
let-7i-5p	COL1A1	TP53
miR-103a-3p	PRKCE	BHLHE40
miR-98-5p	COL1A1	PBX3
miR-93-5p	VEGFA	SMAD4
miR-29a-3p	LIF	TFAP2C
miR-22-3p	ITGA5	PAX6
miR-26b-5p	SMAD6	FOXM1
miR-92a-3p	COL1A2	IRF1
let-7b-5p	FASLG	BACH1
miR-1	HSPA4	ESR1
miR-93-5p	VEGFA	HIF1A
miR-26b-5p	ATP2A2	IKZF1
miR-21-5p	PDCD4	TCF7L2
miR-195-5p	BCL2	POU2F1
miR-31-5p	PRKCE	ZNF384
miR-186-5p	PDCD4	BHLHE40
miR-29c-3p	PTEN	NR3C1
miR-21-5p	MTAP	SOX2
miR-29c-3p	PTEN	JUN
let-7d-5p	ATP2A2	E2F6
miR-98-5p	ITGA5	BACH1
miR-93-5p	MCL1	RUNX3
miR-503-5p	PURA	MYB
miR-1	IGF1	TBP
let-7g-5p	COL3A1	BACH1
miR-126-3p	SPRED1	E2F1
miR-122-5p	NCAM1	CUX1
miR-1	GNAI2	FLI1
miR-98-5p	BTN2A1	RFX5
miR-21-5p	PRKCE	NR2C2
miR-29a-3p	LIF	MAZ
miR-24-3p	CDKN2A	E2F1
miR-155-5p	SELE	RELA
miR-140-5p	VEGFA	CTCF
miR-380-3p	FGB	RORA
miR-181b-5p	PTEN	BHLHE40
miR-106a-5p	SOD2	FOXA1
miR-93-5p	SPRED1	YY1
miR-106a-5p	LDLR	IRF1
miR-29c-3p	FGB	STAT3
miR-107	SPRY1	BHLHE40
miR-92a-3p	HMGCR	SMAD4
miR-106a-5p	SOD2	ZBTB7A
miR-26b-5p	FASLG	EGR3
let-7b-5p	ATP2A2	PBX3
miR-29a-3p	PTEN	NR3C1
miR-181b-5p	PTEN	NR3C1
miR-155-5p	ENPP1	FOS
miR-106a-5p	SMAD6	IRF1
miR-29b-3p	MMP2	TFAP2C
miR-1231	FASLG	SMAD4
miR-192-5p	BCL2	EGR1
miR-106a-5p	LDLR	FOXA1
miR-150-5p	KCNJ2	ZEB1
miR-30c-5p	ITGA5	STAT1
miR-155-5p	AGTR1	SMAD3
miR-93-5p	SOD2	YY1
miR-155-5p	AGTR1	STAT3
miR-497-5p	PURA	LHX3
miR-16-5p	PDCD4	JUN
let-7b-5p	ATP2A2	E2F6
miR-29a-3p	COL1A2	NR3C1
miR-200b-3p	COL4A1	ERG
miR-1	BCL2	GLI2
let-7g-5p	BTN2A1	RFX5
miR-98-5p	ADRB2	NFIL3
miR-1	HNRNPK	TFAP2C
miR-139-5p	PTEN	EBF1
miR-107	BDNF	ARNT
miR-1	HSPD1	SP2
miR-1	HNRNPK	FLI1
let-7d-5p	COL1A1	TP53
miR-186-5p	VEGFA	SMAD4
let-7f-5p	ADRB2	NKX2-1
miR-98-5p	BTN2A1	E2F6
miR-125a-5p	MCL1	NFATC1
miR-1	KCNJ2	MEF2A
miR-107	VEGFA	ARNT
miR-98-5p	COL1A1	TFAP2A
miR-29a-3p	BCL2	AHR
miR-195-5p	BCL2	CDX2
miR-16-5p	BCL2	NFKB1
miR-149-5p	FASLG	SP1
miR-1	GNAI2	ETS1
let-7d-5p	BCL2	HMGA1
miR-21-5p	MTAP	E2F1
miR-1	HMGCR	ETS1
miR-223-3p	PURA	STAT1
miR-497-5p	BDNF	IRF1
let-7e-5p	ADRB2	E2F6
miR-451a	BCL2	ATF2
miR-139-5p	PTEN	NFATC1
miR-1	GNAI2	MAX
miR-122-5p	MTAP	CREB1
miR-200b-3p	PTEN	JUN
miR-92a-3p	SMAD6	SMAD4
miR-155-5p	ENPP1	STAT3
miR-380-3p	HMGCR	STAT1
miR-23b-3p	PLAU	ZNF263
let-7e-5p	ADRB2	TP53
miR-16-5p	HSPD1	GABPA
let-7f-5p	COL3A1	BACH1
miR-29a-3p	COL1A2	NFIA
miR-93-5p	PTEN	HIF1A
miR-93-5p	SMAD6	IRF1
miR-26b-5p	ACE2	IKZF1
miR-214-3p	HSPD1	TP53
miR-29b-3p	VEGFA	ESR1
miR-29b-3p	VEGFA	FOXO3
miR-21-5p	PURA	E2F1
miR-26b-5p	AGTR1	ETV4
miR-21-5p	PTEN	HOXA9
miR-21-5p	SPRY1	PBX1
miR-21-5p	BCL2	NFKB1
let-7f-5p	FASLG	BACH1
miR-31-5p	PRKCE	ETS1
miR-143-3p	PRKCE	EBF1
miR-145-5p	VEGFA	ATF1
miR-1	HSPA4	GATA3
let-7g-5p	COL1A1	TP53
let-7f-5p	BTN2A1	E2F6
miR-29b-3p	LIF	NR3C1
miR-16-5p	FGFR2	POU2F1
miR-1	HSPD1	ZNF384
miR-1	HCN4	TFAP2C
miR-181a-5p	LRRFIP1	ESR1
miR-192-5p	PSRC1	ZNF263
miR-186-5p	PDCD4	ZNF148
miR-29c-3p	COL1A1	MAZ
miR-1	HCN2	TFAP2C
miR-29c-3p	MCL1	JUN
miR-1	VEGFA	JUND
miR-16-5p	HSPD1	TP53
let-7d-5p	BCL2	BACH1
miR-23b-3p	PLAU	FOXO4
miR-18a-5p	PTEN	HIF1A
miR-26b-5p	ABCA1	ESR1
miR-106a-5p	PTEN	IRF1
miR-15b-5p	SPRED1	IRF4
miR-186-5p	VEGFA	SP4
let-7g-5p	BTN2A1	E2F6
miR-93-5p	SPRED1	ZBTB7A
miR-106a-5p	VEGFA	RUNX3
miR-1	HMGCR	ZNF384
miR-16-5p	BDNF	TFAP2A
miR-186-5p	COL3A1	SMAD4
miR-98-5p	ITGA5	CEBPA
miR-29b-3p	IGF1	ESR1
let-7d-5p	COL3A1	BACH1
miR-21-5p	MTAP	TCF7L2
miR-107	PTEN	HIF1A
miR-223-3p	PRKCE	STAT1
miR-155-5p	PDCD4	NFYC
miR-106a-5p	ABCA1	ESR1
miR-140-5p	PSRC1	ELK4
miR-98-5p	ADRB2	E2F1
miR-29c-3p	HMGCR	JUN
miR-107	VEGFA	BHLHE40
miR-21-5p	PURA	TCF7L2
miR-1	BDNF	CARF
miR-143-3p	BCL2	NFATC1
miR-106a-5p	SPRED1	ZNF217
miR-181a-5p	LIF	PBX1
miR-125a-5p	LIF	ESRRA
miR-16-5p	CDKN2A	TFAP2A
miR-361-5p	VEGFA	FOXM1
miR-143-3p	NCAM1	HNF4A
miR-155-5p	CDKN2A	E2F2
miR-30a-5p	GNAI2	SP4
miR-18a-5p	LIF	PBX1
miR-1	GNAI2	NFE2L2
let-7b-5p	COL1A1	PBX3
miR-92a-3p	COL1A2	SMAD4
miR-214-3p	PTEN	TP53
miR-143-3p	PLAU	NFKB1
miR-320a	CXCL12	STAT3
miR-29c-3p	COL1A2	NFIA
miR-18a-5p	KCNJ2	NR3C1
miR-451a	MMP2	ATF2
miR-21-5p	BCL2	SATB1
miR-26b-5p	COL1A2	NKX2-5
miR-30a-5p	ATP2A2	FOXJ2
miR-1	IGF1	TAL1
miR-18a-5p	NCAM1	RUNX1
miR-16-5p	BCL2	CDX2
miR-23b-3p	PLAU	ELF2
miR-671-5p	FGFR2	POU2F1
miR-29c-3p	LIF	MAZ
miR-186-5p	ABCA1	ESR1
let-7f-5p	BTN2A1	RFX5
miR-21-5p	COL4A1	E2F1
miR-200b-3p	ATP2A2	PBX3
miR-145-5p	PLA2G4A	STAT1
miR-93-5p	SMAD6	YY1
miR-1	KCNJ2	MAX
miR-149-5p	NCAM1	SP1
miR-186-5p	MCL1	NKX2-1
miR-93-5p	PTEN	IRF1
miR-29b-3p	MMP2	FOS
let-7a-5p	BCL2	HMGA1
miR-200b-3p	VEGFA	JUN
miR-200b-3p	COL4A1	TFAP2A
miR-195-5p	BCL2	HMGA1
miR-143-3p	PLAU	NFIC
miR-93-5p	SPRED1	ZNF217
miR-16-5p	VEGFA	HEY2
miR-126-3p	SPRED1	SOX2
miR-143-3p	BTN2A1	EBF1
miR-1	VEGFA	TFAP2C
miR-186-5p	PDCD4	SP3
miR-181a-5p	PTEN	NR3C1
miR-16-5p	PURA	MYB
miR-143-3p	COL1A1	NFIC
miR-29a-3p	BCL2	MAZ
miR-26b-5p	HSPA4	ATF2
miR-24-3p	CDKN2A	E2F3
let-7g-5p	ADRB2	TP53
miR-1	GNAI2	SP2
miR-15b-5p	BCL2	GABPA
miR-139-5p	PTEN	HOXA9
miR-21-5p	PTEN	E2F1
miR-103a-3p	SPRED1	TFAP2A
miR-18a-5p	TRPC4	HOXA9
miR-15b-5p	PURA	LHX3
miR-1	FGFR2	SMAD4
miR-1	BCL2	GATA4
miR-320a	MCL1	STAT3
miR-380-3p	ADAMTS1	TFAP2A
miR-200b-3p	COL4A1	JUN
miR-106a-5p	SPRED1	RUNX3
miR-143-3p	BCL2	EGR1
miR-186-5p	COL3A1	BACH1
let-7f-5p	ADRB2	TP53
miR-30a-5p	SOD2	MYBL2
miR-181b-5p	PLA2G4A	TCF7L2
miR-98-5p	SPRY1	PBX1
miR-29b-3p	HMGCR	ESR1
miR-181a-5p	PSRC1	NFYB
miR-125a-5p	HMGCR	ELK1
miR-93-5p	PTEN	ZBTB7A
miR-92a-3p	ATP2A2	CEBPA
miR-106a-5p	LDLR	RUNX3
miR-140-5p	LDLR	NKX2-1
miR-15b-5p	PURA	MYB
miR-29a-3p	HMGCR	STAT3
miR-192-5p	PLAU	ZNF263
miR-1	HCN4	ESR1
miR-200b-3p	ATP2A2	GATA2
let-7a-5p	BTN2A1	RFX5
miR-107	PRKCE	EBF1
miR-29c-3p	VEGFA	STAT3
miR-93-5p	SOD2	ZBTB7A
miR-93-5p	PTEN	SMAD4
miR-21-5p	BCL2	E2F1
miR-16-5p	BDNF	NFKB1
miR-26b-5p	PTEN	HOXA9
miR-106a-5p	PTEN	ZBTB7A
miR-149-5p	MMP9	SP1
miR-29b-3p	LIF	TFAP2C
miR-1	HMGCR	SMAD4
miR-1	HMGCR	ESR1
miR-16-5p	SPRED1	IRF4
miR-200b-3p	PTEN	TFAP2A
miR-18a-5p	LRRFIP1	SMAD4
miR-16-5p	BCL2	HMGA1
miR-186-5p	ABCA1	BHLHE40
miR-98-5p	SPRY1	MYC
miR-16-5p	ADRB2	TP53
miR-122-5p	KCNJ2	MAZ
miR-29b-3p	PTEN	NR3C1
miR-23b-3p	CXCL12	ARNT
miR-192-5p	BCL2	FOXA1
let-7a-5p	FASLG	BACH1
let-7e-5p	COL1A1	TP53
miR-93-5p	LDLR	FOXA1
miR-155-5p	PDCD4	SMAD3
miR-181b-5p	PLAU	PBX1
miR-1	FGFR2	TFAP2C
miR-29c-3p	VEGFA	HEY2
miR-15b-5p	CRP	POU2F1
miR-29c-3p	BCL2	AHR
miR-149-5p	ABCA1	USF1
miR-16-5p	ADRB2	TFAP2A
miR-29a-3p	LIF	NR3C1
miR-21-5p	SPRY1	HIF1A
miR-16-5p	FGFR2	SMAD3
miR-181b-5p	PLAU	GATA6
miR-92a-3p	PTEN	FOSL2
miR-503-5p	PURA	TCF7L2
let-7e-5p	BTN2A1	RFX5
miR-93-5p	SPRED1	FOXA1
miR-93-5p	SLC5A3	YY1
miR-125a-5p	MCL1	ELK1
miR-145-5p	PLA2G4A	POU5F1
miR-21-5p	FASLG	SOX2
miR-106a-5p	MMP2	STAT3
miR-18a-5p	LIF	NR3C1
miR-92a-3p	ATP2A2	EOMES
miR-150-5p	LDLR	ELK1
miR-93-5p	COL4A1	EGR2
let-7d-5p	ADRB2	E2F6
miR-29a-3p	VEGFA	STAT3
miR-181b-5p	LRRFIP1	TCF7L2
miR-1	HSPD1	ETS1
miR-181a-5p	PTEN	BHLHE40
miR-1	GNAI2	TFAP2C
miR-29c-3p	COL4A1	JUN
let-7b-5p	ATP2A2	ARID3A
miR-93-5p	LDLR	RUNX3
miR-1	SPRED1	FLI1
miR-181a-5p	COL4A1	TCF7L2
miR-93-5p	PTEN	YY1
miR-192-5p	PSRC1	SP4
miR-195-5p	FGFR2	SMAD3
miR-93-5p	VEGFA	YY1
miR-361-5p	BDNF	CARF
let-7d-5p	FASLG	BACH1
miR-1231	SMAD6	SMAD4
miR-1	BDNF	SMAD4
miR-181a-5p	PLA2G4A	TCF7L2
miR-186-5p	VEGFA	RELA
miR-26b-5p	COL1A2	NFKB1
miR-106a-5p	SPRED1	ZBTB7A
miR-22-3p	PTEN	SNAI1
miR-214-3p	LRRFIP1	BHLHE40
let-7f-5p	COL1A1	TP53
miR-149-5p	MMP9	FOSL1
miR-98-5p	SPRY1	RFX5
miR-139-5p	PTEN	TCF3
miR-98-5p	ADRB2	TP53
miR-93-5p	SOD2	FOXA1
miR-155-5p	CDKN2A	SP1
miR-181a-5p	BCL2	IRF8
miR-1	SPRED1	TFAP2C
miR-145-5p	HMGCR	STAT1
miR-107	PTEN	BHLHE40
miR-143-3p	NCAM1	HOXA5
miR-380-3p	HMGCR	TCF7L2
miR-21-5p	COL4A1	TCF7L2
let-7i-5p	ADRB2	E2F6
miR-122-5p	NCAM1	PHOX2A
miR-18a-5p	PTEN	SMAD4
miR-149-5p	MMP9	FOS
miR-106a-5p	SPRED1	RUNX1
miR-214-3p	HSPD1	BHLHE40
miR-212-3p	SOD2	FOXA1
miR-145-5p	HMGCR	SOX2
miR-93-5p	VEGFA	ZBTB7A
miR-24-3p	PURA	E2F1
let-7b-5p	COL3A1	BACH1
miR-155-5p	BDNF	MECP2
miR-181a-5p	LIF	TCF7L2
miR-143-3p	PLAU	HNF4A
miR-320a	FGB	STAT3
miR-29c-3p	VEGFA	JUN
miR-93-5p	SLC5A3	ZBTB7A
miR-1231	ITGA5	STAT1
miR-186-5p	PDCD4	PBX1
let-7g-5p	CDKN2A	MYC
miR-24-3p	PURA	MYC
miR-18a-5p	LRRFIP1	ESR1
miR-93-5p	PTEN	EGR2
miR-92a-3p	ATP2A2	IRF1
miR-497-5p	SPRED1	GABPA
miR-29b-3p	VEGFA	MAZ
miR-92a-3p	COL1A2	NFIA
miR-200b-3p	ATP2A2	SOX2
miR-16-5p	SPRED1	TFAP2A
miR-16-5p	PURA	JUN
miR-29a-3p	MCL1	STAT3
miR-1	HSPA4	ETS1
miR-93-5p	HCN4	YY1
miR-503-5p	VEGFA	TCF7L2
miR-106a-5p	PTEN	FOXA1
miR-320a	BCL2	MITF
miR-21-5p	PTEN	TP53
miR-195-5p	CRP	POU2F1
miR-143-3p	BCL2	MYBL2
miR-21-5p	VEGFA	TCF7L2
miR-1	VEGFA	ETS1
miR-23b-3p	PLAU	FOXO3
miR-1	VEGFA	SMAD4
miR-214-3p	PTEN	BHLHE40
miR-103a-3p	BDNF	TFAP2A
miR-98-5p	ADRB2	E2F6
miR-30a-5p	LDLR	STAT1
let-7g-5p	ADRB2	E2F6
miR-26b-5p	PTEN	IKZF1
miR-143-3p	COL1A1	EGR1
miR-1	VEGFA	NR1H3
miR-29b-3p	VEGFA	TFAP2C
miR-92a-3p	ITGA5	ESR2
miR-1	IGF1	ESR1
miR-1	HSPD1	JUND
miR-21-5p	LRRFIP1	TCF7L2
miR-200b-3p	ACE2	ETS1
miR-93-5p	MMP2	STAT3
miR-145-5p	PDCD4	STAT1
miR-125a-5p	MCL1	STAT3
miR-93-5p	MCL1	STAT3
let-7f-5p	COL1A1	PBX3
miR-186-5p	VEGFA	SP3
miR-107	PTEN	EBF1
miR-26b-5p	HSPA4	TCF12
miR-192-5p	PLAU	FOS
miR-15b-5p	BCL2	CDX2
miR-155-5p	ENPP1	SP1
miR-93-5p	SLC5A3	IRF1
miR-139-5p	HMGCR	TCF3
let-7d-5p	BTN2A1	E2F6
miR-106a-5p	MMP2	ESR1
miR-192-5p	PLAU	POU2F1
miR-1	HNRNPK	SP2
miR-200b-3p	ACE2	GATA2
miR-92a-3p	ITGA5	CEBPA
miR-1	VEGFA	ESR1
miR-21-5p	PLAT	PBX1
miR-126-3p	VEGFA	E2F1
miR-29c-3p	COL1A1	JUN
miR-200b-3p	PTEN	GABPA
miR-192-5p	BCL2	POU2F1
miR-200b-3p	VEGFA	ETS1
let-7a-5p	ADRB2	FOXA1
miR-181a-5p	PLAU	GATA6
miR-150-5p	PDCD4	ELK1
miR-1	BDNF	MAX
miR-122-5p	MTAP	MAZ
miR-16-5p	HSPD1	IRF4
miR-106a-5p	VEGFA	ESR1
miR-21-5p	PTEN	RBPJ
miR-186-5p	SMAD6	SMAD4
miR-186-5p	PDCD4	YY1
miR-125a-5p	LIF	TP53
miR-155-5p	PDCD4	CEBPB
miR-139-5p	NPPA	JUN
miR-181a-5p	AGT	ESR1
miR-16-5p	PDCD4	SMAD3
miR-181b-5p	LIF	PBX1
let-7i-5p	BTN2A1	E2F6
miR-16-5p	HSPD1	JUN
miR-107	VEGFA	HIF1A
miR-145-5p	EFNA3	EBF1
let-7e-5p	COL3A1	BACH1
miR-186-5p	VEGFA	BHLHE40
miR-92a-3p	PTEN	SMAD4
miR-107	VEGFA	EBF1
miR-29c-3p	VEGFA	TFAP2C
let-7f-5p	ADRB2	E2F6
miR-29c-3p	MCL1	STAT3
miR-1	SPRED1	ETS1
miR-186-5p	SMAD6	YY1
miR-106a-5p	SPRED1	FOXA1
miR-181b-5p	COL4A1	TCF7L2
miR-1	PRKCE	ETS1
miR-195-5p	PDCD4	SMAD3
let-7i-5p	FASLG	BACH1
let-7g-5p	COL1A1	PBX3
miR-26b-5p	ADAMTS1	TCF12
miR-21-5p	PURA	MYC
let-7b-5p	LDLR	ARID3A
miR-93-5p	VEGFA	RUNX3
miR-214-3p	BTN2A1	TFAP2C
miR-125a-5p	VEGFA	ELK1
miR-21-5p	PRKCE	MYC
miR-15b-5p	FGFR2	POU2F1
miR-23b-3p	CXCL12	EPAS1
miR-181b-5p	LRRFIP1	BHLHE40
miR-361-5p	VEGFA	EBF1
miR-29c-3p	IGF1	JUN
miR-192-5p	SOD2	FOS
miR-30a-5p	GNAI2	AR
miR-21-5p	COL4A1	TP53
miR-21-5p	PTEN	NFKB1
miR-18a-5p	NCAM1	SMAD4
miR-29b-3p	PTEN	FOXO3
miR-93-5p	SPRED1	RUNX3
miR-155-5p	MTAP	TCF12
miR-145-5p	PDCD4	EBF1
miR-143-3p	PRKCE	NFIC
miR-92a-3p	PTEN	EGR2
miR-200b-3p	ATP2A2	ETS1
miR-29b-3p	BCL2	MAZ
miR-192-5p	SOD2	EGR1
miR-181b-5p	PRKCE	NR3C1
miR-155-5p	MTAP	TCF7L2
miR-22-3p	ITGA5	MAX
miR-31-5p	ITGA5	ETS1
miR-29c-3p	FGB	NR3C1
miR-181b-5p	PLA2G4A	NR3C1
miR-150-5p	KCNJ2	NANOG
miR-93-5p	VEGFA	STAT3
miR-29c-3p	SPRY1	MAZ
miR-1	PRKCE	TFAP2C
miR-26b-5p	TRPC4	HOXA9
miR-29a-3p	FGB	NR3C1
miR-1	HSPD1	GATA3
miR-98-5p	ADRB2	CEBPA
miR-31-5p	PRKCE	YY1
miR-29a-3p	BCL2	GLI2
miR-181b-5p	LIF	NR3C1
miR-1	IGF1	FLI1
miR-16-5p	HSPD1	CLOCK
miR-214-3p	HSPD1	TFAP2C
miR-195-5p	PURA	LHX3
miR-150-5p	VEGFA	ELK1
miR-26b-5p	ABCA1	RXRB
miR-103a-3p	PURA	BHLHE40
miR-93-5p	MMP2	SMAD4
miR-93-5p	ABCA1	STAT3
miR-16-5p	BDNF	NFE2L1
miR-29c-3p	BCL2	MAZ
miR-21-5p	PRKCE	E2F2
miR-29c-3p	LIF	TFAP2C
miR-106a-5p	VEGFA	ZBTB7A
miR-23b-3p	PLAU	PKNOX1
miR-155-5p	PDCD4	TCF7L2
let-7i-5p	COL3A1	BACH1
miR-106a-5p	VEGFA	HIF1A
miR-92a-3p	HMGCR	SOX4
let-7e-5p	BTN2A1	E2F6
miR-15b-5p	SPRED1	GABPA
miR-145-5p	VEGFA	EBF1
miR-143-3p	BCL2	NFKB1
miR-26b-5p	COL1A2	ESR1
miR-21-5p	HNRNPK	TCF7L2
let-7d-5p	ADRB2	TP53
miR-1	PRKCE	MAX
miR-16-5p	SPRED1	JUN
miR-21-5p	PRKCE	TP53
miR-186-5p	PDCD4	RELA
miR-192-5p	HCN4	EGR1
miR-93-5p	SLC5A3	FOXA1
miR-93-5p	PTEN	FOXA1
miR-195-5p	BCL2	GABPA
miR-21-5p	PDCD4	PBX1
miR-29c-3p	HMGCR	STAT3
miR-181b-5p	BCL2	IRF8
miR-139-5p	NPPA	TGIF1
miR-106a-5p	MCL1	RUNX3
let-7a-5p	FASLG	EGR3
miR-29a-3p	VEGFA	FOS
miR-139-5p	MCL1	NFATC1
miR-98-5p	ADRB2	TFAP2A
miR-181a-5p	PSRC1	BHLHE40
miR-16-5p	BCL2	GABPA
miR-21-5p	MMP2	TP53
miR-212-3p	SPRY1	FOXA1
let-7b-5p	ATP2A2	RFX5
miR-181b-5p	PRKCE	E2F5
miR-181a-5p	PRKCE	E2F5
miR-21-5p	MMP9	PPARA
let-7a-5p	BCL2	FOXA1
miR-1	HSPD1	TFAP2C
miR-186-5p	VEGFA	YY1
miR-181a-5p	PLAU	PBX1
miR-212-3p	SOD2	FOXO3
miR-21-5p	PTEN	HIF1A
miR-155-5p	PDCD4	SP1
miR-107	SPRY1	HIF1A
miR-29c-3p	VEGFA	FOS
miR-22-3p	PTEN	MAX
miR-122-5p	MTAP	SOX2
miR-29c-3p	VEGFA	FOXO3
miR-26b-5p	HSPA4	HSF1
miR-21-5p	BCL2	NR2C2
miR-1	HNRNPK	ETS1
miR-29b-3p	COL1A2	NR3C1
miR-139-5p	MCL1	JUN
miR-150-5p	VEGFA	NR2F2
miR-197-3p	ENPP1	HNF4A
miR-29c-3p	SPRY1	JUN
miR-29b-3p	BCL2	GLI2
miR-181a-5p	LRRFIP1	BHLHE40
miR-155-5p	BDNF	STAT3
miR-192-5p	PURA	MYB
miR-26b-5p	PTEN	NFKB1
miR-21-5p	PTEN	MYC
miR-26b-5p	FASLG	ATF2
miR-1	HCN2	ESR1
miR-106a-5p	MCL1	STAT3
miR-29a-3p	SPRY1	MAZ
miR-139-5p	PTEN	JUN
let-7a-5p	BTN2A1	E2F6
miR-24-3p	CDKN2A	CTCF
miR-181a-5p	PLAU	FOS
miR-181b-5p	AGT	ESR1
let-7b-5p	LDLR	RFX5
miR-181a-5p	PLAU	BHLHE40
miR-26b-5p	PTEN	TCF12
miR-29c-3p	COL1A2	JUN
miR-106a-5p	ABCA1	STAT3
miR-16-5p	VEGFA	JUN
miR-29c-3p	VEGFA	MAZ
miR-24-3p	PURA	STAT2
miR-125a-5p	HMGCR	STAT3
miR-186-5p	MCL1	SP4
miR-186-5p	VEGFA	ESR1
miR-186-5p	PDCD4	SP4
miR-93-5p	SMAD6	SMAD4
miR-92a-3p	ATP2A2	SMAD4
miR-155-5p	BDNF	RELA
miR-195-5p	FGFR2	POU2F1
miR-29b-3p	VEGFA	HEY2
miR-181b-5p	PRKCE	BHLHE40
miR-92a-3p	PTEN	IRF1
let-7d-5p	COL1A1	PBX3
miR-145-5p	EFNA3	STAT1
miR-181a-5p	MTAP	NFYB
miR-15b-5p	BCL2	HMGA1
miR-29c-3p	COL1A2	NR3C1
miR-181a-5p	LRRFIP1	TCF7L2
miR-361-5p	SLC6A4	ZNF263
miR-223-3p	PRKCE	FOXO3
let-7i-5p	ADRB2	TP53
miR-139-5p	HMGCR	ETS1
miR-29b-3p	COL1A2	NFIA
miR-1	SPRED1	JUND
miR-155-5p	SELE	ATF3
let-7a-5p	COL1A1	PBX3
miR-181b-5p	LIF	TCF7L2
miR-181a-5p	BCL2	CDX2
let-7a-5p	COL3A1	BACH1
miR-125a-5p	MMP2	ELK1
miR-155-5p	CDKN2A	SP3
miR-29a-3p	VEGFA	TFAP2C
miR-1	BCL2	FLI1
let-7b-5p	ADRB2	E2F6
miR-181a-5p	LIF	NR3C1
miR-186-5p	ABCA1	MAX
miR-139-5p	NPPA	FOS
miR-1	PRKCE	E2F5
miR-1	HSPA4	TFAP2C
miR-98-5p	ITGA5	ESR2
miR-92a-3p	ITGA5	FOSL2
miR-107	FGFR2	ARNT
miR-31-5p	ADAMTS1	YY1

## Sheet: TF-FFL
TF	Gene	MiRNA
AHR	BCL2	miR-103a-3p
AHR	FGFR2	miR-103a-3p
AHR	BCL2	miR-195-5p
AHR	FGFR2	miR-195-5p
ARID3A	MED13	miR-103a-3p
ARID3A	HSPD1	miR-16-5p
ARID3A	MED13	miR-16-5p
ARID3A	ATP2A2	miR-26b-5p
ARID3A	HSPA4	miR-26b-5p
ARNT	BCL2	miR-143-3p
ARNT	ABCA1	miR-145-5p
ARNT	VEGFA	miR-145-5p
ARNT	VEGFA	miR-16-5p
ARNT	BCL2	miR-16-5p
ARNT	BDNF	miR-16-5p
ARNT	FGFR2	miR-16-5p
ARNT	VEGFA	miR-195-5p
ARNT	BCL2	miR-195-5p
ARNT	BDNF	miR-195-5p
ARNT	FGFR2	miR-195-5p
ARNT	VEGFA	miR-497-5p
ARNT	BDNF	miR-497-5p
ATF2	FASLG	let-7i-5p
ATF2	MCL1	miR-320a
ATF2	BCL2	miR-320a
ATF2	HMGCR	miR-380-3p
ATF2	IGF1	miR-380-3p
BACH1	SOD2	miR-212-3p
BACH1	LRRFIP1	miR-212-3p
BHLHE40	VEGFA	miR-126-3p
BHLHE40	SOD2	miR-212-3p
BHLHE40	LRRFIP1	miR-212-3p
BHLHE40	SPRY1	miR-212-3p
BHLHE40	PTEN	miR-320a
BHLHE40	LRRFIP1	miR-320a
BHLHE40	PDCD4	miR-499a-5p
CEBPA	BCL2	let-7a-5p
CEBPA	ADRB2	let-7a-5p
CEBPA	BCL2	miR-16-5p
CEBPA	SPRED1	miR-16-5p
CEBPA	ADRB2	miR-16-5p
CEBPA	CRP	miR-195-5p
CEBPA	BCL2	miR-195-5p
CEBPA	ADRB2	miR-195-5p
CEBPA	BCL2	miR-29a-3p
CEBPA	IGF1	miR-29a-3p
CEBPA	BCL2	miR-29b-3p
CEBPA	IGF1	miR-29b-3p
CEBPA	CRP	miR-497-5p
CEBPA	SPRED1	miR-497-5p
CEBPA	ADRB2	miR-497-5p
CEBPB	COL1A2	let-7i-5p
CEBPB	FASLG	let-7i-5p
CEBPB	COL1A1	let-7i-5p
CEBPB	BCL2	miR-143-3p
CEBPB	COL1A1	miR-143-3p
CEBPB	VEGFA	miR-15b-5p
CEBPB	SPRED1	miR-15b-5p
CEBPB	CRP	miR-15b-5p
CEBPB	BCL2	miR-15b-5p
CEBPB	PURA	miR-15b-5p
CEBPB	PDCD4	miR-15b-5p
CEBPB	FGFR2	miR-15b-5p
CEBPB	VEGFA	miR-16-5p
CEBPB	HSPD1	miR-16-5p
CEBPB	SPRED1	miR-16-5p
CEBPB	BCL2	miR-16-5p
CEBPB	PURA	miR-16-5p
CEBPB	PDCD4	miR-16-5p
CEBPB	FGFR2	miR-16-5p
CEBPB	SOD2	miR-22-3p
CEBPB	ITGA5	miR-22-3p
CEBPB	PTEN	miR-22-3p
CEBPB	FGFR2	miR-22-3p
CEBPB	AGT	miR-31-5p
CEBPB	ITGA5	miR-31-5p
CEBPB	ADAMTS1	miR-31-5p
CEBPB	ITGA5	miR-423-5p
CREB1	BTN2A1	let-7i-5p
CREB1	ADRB2	let-7i-5p
CREB1	HMGCR	miR-149-5p
CREB1	NCAM1	miR-149-5p
CREB1	VEGFA	miR-15b-5p
CREB1	BDNF	miR-15b-5p
CREB1	BCL2	miR-15b-5p
CREB1	ADRB2	miR-15b-5p
CREB1	VEGFA	miR-16-5p
CREB1	HSPD1	miR-16-5p
CREB1	BDNF	miR-16-5p
CREB1	BCL2	miR-16-5p
CREB1	MCL1	miR-16-5p
CREB1	ADRB2	miR-16-5p
CREB1	PTEN	miR-18a-5p
CREB1	NCAM1	miR-18a-5p
CREB1	NCAM1	miR-210-3p
CREB1	SOD2	miR-212-3p
CREB1	ITGA5	miR-30c-5p
CREB1	BCL2	miR-320a
CREB1	MCL1	miR-320a
CREB1	PTEN	miR-320a
CREB1	VEGFA	miR-378a-3p
CREB1	ITGA5	miR-423-5p
CREB1	HMGCR	miR-92a-3p
CREB1	ITGA5	miR-92a-3p
CREB1	PTEN	miR-92a-3p
CTCF	LIF	miR-18a-5p
CTCF	HCN2	miR-92a-3p
CUX1	BDNF	miR-15b-5p
CUX1	PDCD4	miR-15b-5p
CUX1	BDNF	miR-16-5p
CUX1	PDCD4	miR-16-5p
CUX1	BDNF	miR-933
E2F1	ADRB2	let-7i-5p
E2F1	VEGFA	miR-15b-5p
E2F1	SPRED1	miR-15b-5p
E2F1	BCL2	miR-15b-5p
E2F1	PURA	miR-15b-5p
E2F1	ADRB2	miR-15b-5p
E2F1	FGFR2	miR-15b-5p
E2F1	VEGFA	miR-16-5p
E2F1	SPRED1	miR-16-5p
E2F1	CDKN2A	miR-16-5p
E2F1	BCL2	miR-16-5p
E2F1	PURA	miR-16-5p
E2F1	ADRB2	miR-16-5p
E2F1	FGFR2	miR-16-5p
E2F1	TRPC4	miR-18a-5p
E2F1	PTEN	miR-18a-5p
E2F1	LRRFIP1	miR-18a-5p
E2F1	VEGFA	miR-195-5p
E2F1	BCL2	miR-195-5p
E2F1	PURA	miR-195-5p
E2F1	ADRB2	miR-195-5p
E2F1	FGFR2	miR-195-5p
E2F1	SMAD6	miR-26b-5p
E2F1	SLC6A4	miR-26b-5p
E2F1	AKT1	miR-26b-5p
E2F1	HSPA4	miR-26b-5p
E2F1	TRPC4	miR-26b-5p
E2F1	ATP2A2	miR-26b-5p
E2F1	PTEN	miR-26b-5p
E2F1	ADAMTS1	miR-26b-5p
E2F1	PURA	miR-26b-5p
E2F1	SMAD6	miR-92a-3p
E2F1	ATP2A2	miR-92a-3p
E2F1	PTEN	miR-92a-3p
E2F4	BCL2	miR-103a-3p
E2F4	SPRED1	miR-103a-3p
E2F4	PRKCE	miR-103a-3p
E2F4	PURA	miR-103a-3p
E2F4	MED13	miR-103a-3p
E2F4	SPRY1	miR-103a-3p
E2F4	HMGCR	miR-149-5p
E2F4	NCAM1	miR-149-5p
E2F4	VEGFA	miR-15b-5p
E2F4	BCL2	miR-15b-5p
E2F4	SPRED1	miR-15b-5p
E2F4	PURA	miR-15b-5p
E2F4	PDCD4	miR-15b-5p
E2F4	VEGFA	miR-16-5p
E2F4	HSPD1	miR-16-5p
E2F4	BCL2	miR-16-5p
E2F4	SPRED1	miR-16-5p
E2F4	PURA	miR-16-5p
E2F4	MED13	miR-16-5p
E2F4	PDCD4	miR-16-5p
E2F4	LRRFIP1	miR-18a-5p
E2F4	NCAM1	miR-18a-5p
E2F4	NCAM1	miR-210-3p
E2F4	SOD2	miR-212-3p
E2F4	LRRFIP1	miR-212-3p
E2F4	SPRY1	miR-212-3p
E2F4	SLC6A4	miR-26b-5p
E2F4	PURA	miR-26b-5p
E2F4	SPRY1	miR-26b-5p
E2F4	GNAI2	miR-30c-5p
E2F4	BCL2	miR-375
E2F4	SPRED1	miR-375
E2F4	NCAM1	miR-375
E2F4	VEGFA	miR-378a-3p
E2F4	SPRED1	miR-499a-5p
E2F4	PDCD4	miR-499a-5p
E2F4	HMGCR	miR-92a-3p
E2F4	PRKCE	miR-933
E2F6	ABCA1	miR-106a-5p
E2F6	KCNJ2	miR-18a-5p
E2F6	LRRFIP1	miR-18a-5p
E2F6	LRRFIP1	miR-320a
E2F6	HSPA4	miR-499a-5p
E2F6	HMGCR	miR-92a-3p
E2F6	ATP2A2	miR-92a-3p
EBF1	VEGFA	miR-150-5p
EBF1	KCNJ2	miR-150-5p
EBF1	PDCD4	miR-150-5p
EBF1	VEGFA	miR-15b-5p
EBF1	SPRED1	miR-15b-5p
EBF1	PURA	miR-15b-5p
EBF1	ADRB2	miR-15b-5p
EBF1	PDCD4	miR-15b-5p
EBF1	VEGFA	miR-16-5p
EBF1	SPRED1	miR-16-5p
EBF1	PURA	miR-16-5p
EBF1	ADRB2	miR-16-5p
EBF1	PDCD4	miR-16-5p
EBF1	EFNA3	miR-210-3p
EGR1	COL1A2	let-7e-5p
EGR1	FASLG	let-7e-5p
EGR1	COL1A1	let-7e-5p
EGR1	COL1A2	let-7i-5p
EGR1	FASLG	let-7i-5p
EGR1	COL1A1	let-7i-5p
EGR1	SPRED1	miR-103a-3p
EGR1	PRKCE	miR-103a-3p
EGR1	MED13	miR-103a-3p
EGR1	BCL2	miR-103a-3p
EGR1	PTEN	miR-103a-3p
EGR1	PURA	miR-103a-3p
EGR1	VEGFA	miR-106a-5p
EGR1	SPRED1	miR-106a-5p
EGR1	MMP2	miR-106a-5p
EGR1	SMAD6	miR-106a-5p
EGR1	SOD2	miR-106a-5p
EGR1	COL4A1	miR-106a-5p
EGR1	LDLR	miR-106a-5p
EGR1	HCN4	miR-106a-5p
EGR1	PTEN	miR-106a-5p
EGR1	HMGCR	miR-125a-5p
EGR1	VEGFA	miR-125a-5p
EGR1	MMP2	miR-125a-5p
EGR1	LIF	miR-125a-5p
EGR1	HMGCR	miR-149-5p
EGR1	FASLG	miR-149-5p
EGR1	ATP2A2	miR-149-5p
EGR1	MMP9	miR-149-5p
EGR1	VEGFA	miR-16-5p
EGR1	HSPD1	miR-16-5p
EGR1	SPRED1	miR-16-5p
EGR1	MED13	miR-16-5p
EGR1	BCL2	miR-16-5p
EGR1	PURA	miR-16-5p
EGR1	PDCD4	miR-16-5p
EGR1	PTEN	miR-18a-5p
EGR1	LIF	miR-18a-5p
EGR1	VEGFA	miR-200b-3p
EGR1	MED13	miR-200b-3p
EGR1	COL4A1	miR-200b-3p
EGR1	ATP2A2	miR-200b-3p
EGR1	PTEN	miR-200b-3p
EGR1	FASLG	miR-24-3p
EGR1	PURA	miR-24-3p
EGR1	SMAD6	miR-26b-5p
EGR1	ITGA5	miR-26b-5p
EGR1	AKT1	miR-26b-5p
EGR1	COL1A2	miR-26b-5p
EGR1	FASLG	miR-26b-5p
EGR1	HSPA4	miR-26b-5p
EGR1	ATP2A2	miR-26b-5p
EGR1	PTEN	miR-26b-5p
EGR1	ADAMTS1	miR-26b-5p
EGR1	LIF	miR-26b-5p
EGR1	PURA	miR-26b-5p
EGR1	SOD2	miR-30a-5p
EGR1	ITGA5	miR-30a-5p
EGR1	LDLR	miR-30a-5p
EGR1	ATP2A2	miR-30a-5p
EGR1	GNAI2	miR-30a-5p
EGR1	ITGA5	miR-30c-5p
EGR1	GNAI2	miR-30c-5p
EGR1	SPRED1	miR-375
EGR1	BCL2	miR-375
EGR1	CXCL12	miR-375
EGR1	HMGCR	miR-92a-3p
EGR1	SMAD6	miR-92a-3p
EGR1	ITGA5	miR-92a-3p
EGR1	COL1A2	miR-92a-3p
EGR1	ATP2A2	miR-92a-3p
EGR1	HCN2	miR-92a-3p
EGR1	PTEN	miR-92a-3p
ELK1	SPRED1	miR-103a-3p
ELK1	MED13	miR-103a-3p
ELK1	BCL2	miR-103a-3p
ELK1	PTEN	miR-103a-3p
ELK1	SPRY1	miR-103a-3p
ELK1	VEGFA	miR-126-3p
ELK1	SPRED1	miR-126-3p
ELK1	HMGCR	miR-149-5p
ELK1	ATP2A2	miR-149-5p
ELK1	VEGFA	miR-15b-5p
ELK1	SPRED1	miR-15b-5p
ELK1	BCL2	miR-15b-5p
ELK1	PDCD4	miR-15b-5p
ELK1	VEGFA	miR-16-5p
ELK1	HSPD1	miR-16-5p
ELK1	SPRED1	miR-16-5p
ELK1	MED13	miR-16-5p
ELK1	BCL2	miR-16-5p
ELK1	MCL1	miR-16-5p
ELK1	PDCD4	miR-16-5p
ELK1	SOD2	miR-212-3p
ELK1	SPRY1	miR-212-3p
ELK1	SOD2	miR-22-3p
ELK1	ITGA5	miR-22-3p
ELK1	PTEN	miR-22-3p
ELK1	ITGA5	miR-30c-5p
ELK1	GNAI2	miR-30c-5p
ELK1	BCL2	miR-320a
ELK1	MCL1	miR-320a
ELK1	PTEN	miR-320a
ELK1	VEGFA	miR-378a-3p
ELK1	SPRED1	miR-499a-5p
ELK1	HSPA4	miR-499a-5p
ELK1	PDCD4	miR-499a-5p
ELK4	MCL1	miR-320a
ESR1	HSPA4	miR-499a-5p
ESR2	ITGA5	miR-30a-5p
ETS1	COL1A2	let-7i-5p
ETS1	FASLG	let-7i-5p
ETS1	VEGFA	miR-126-3p
ETS1	SPRED1	miR-126-3p
ETS1	VEGFA	miR-15b-5p
ETS1	SPRED1	miR-15b-5p
ETS1	PURA	miR-15b-5p
ETS1	VEGFA	miR-16-5p
ETS1	HSPD1	miR-16-5p
ETS1	SPRED1	miR-16-5p
ETS1	CDKN2A	miR-16-5p
ETS1	MCL1	miR-16-5p
ETS1	PURA	miR-16-5p
ETS1	PTEN	miR-18a-5p
ETS1	ITGA5	miR-22-3p
ETS1	PTEN	miR-22-3p
ETS1	ACE2	miR-26b-5p
ETS1	SMAD6	miR-26b-5p
ETS1	ITGA5	miR-26b-5p
ETS1	COL1A2	miR-26b-5p
ETS1	FASLG	miR-26b-5p
ETS1	HSPA4	miR-26b-5p
ETS1	MCL1	miR-26b-5p
ETS1	ATP2A2	miR-26b-5p
ETS1	PTEN	miR-26b-5p
ETS1	PURA	miR-26b-5p
ETS1	SPRY1	miR-26b-5p
ETS1	ITGA5	miR-30c-5p
ETS1	GNAI2	miR-30c-5p
ETS1	MCL1	miR-320a
ETS1	PTEN	miR-320a
ETS1	VEGFA	miR-378a-3p
ETS1	SPRED1	miR-499a-5p
ETS1	HSPA4	miR-499a-5p
ETS1	CDKN2A	miR-663a
ETS1	HMGCR	miR-92a-3p
ETS1	SMAD6	miR-92a-3p
ETS1	ITGA5	miR-92a-3p
ETS1	COL1A2	miR-92a-3p
ETS1	ATP2A2	miR-92a-3p
ETS1	PTEN	miR-92a-3p
ETS1	PRKCE	miR-933
FLI1	COL1A2	let-7a-5p
FLI1	BCL2	let-7a-5p
FOS	SOD2	miR-212-3p
FOSL2	ENPP1	miR-155-5p
FOSL2	SOD2	miR-22-3p
FOSL2	ITGA5	miR-22-3p
FOSL2	PTEN	miR-22-3p
FOSL2	ITGA5	miR-26b-5p
FOSL2	PTEN	miR-26b-5p
FOSL2	ABCA1	miR-26b-5p
FOSL2	SOD2	miR-30a-5p
FOSL2	ITGA5	miR-30a-5p
FOSL2	PTEN	miR-320a
FOSL2	ITGA5	miR-423-5p
FOXA1	ADRB2	let-7i-5p
FOXA1	ATP2A2	miR-26b-5p
FOXA1	PTEN	miR-26b-5p
FOXA1	SLC5A3	miR-26b-5p
FOXA1	SPRY1	miR-26b-5p
FOXA1	HSPA4	miR-26b-5p
FOXM1	VEGFA	miR-15b-5p
FOXM1	VEGFA	miR-16-5p
FOXO3	VEGFA	miR-16-5p
GABPA	BCL2	miR-103a-3p
GABPA	SPRED1	miR-103a-3p
GABPA	PTEN	miR-103a-3p
GABPA	SPRY1	miR-103a-3p
GABPA	PSRC1	miR-140-5p
GABPA	HMGCR	miR-149-5p
GABPA	LRRFIP1	miR-212-3p
GABPA	SPRY1	miR-212-3p
GABPA	MCL1	miR-320a
GABPA	BCL2	miR-320a
GABPA	PTEN	miR-320a
GABPA	LRRFIP1	miR-320a
GATA1	MED13	miR-208a-3p
GATA1	ACE2	miR-26b-5p
GATA1	AGTR1	miR-26b-5p
GATA1	SMAD6	miR-26b-5p
GATA1	PECAM1	miR-26b-5p
GATA1	ROS1	miR-26b-5p
GATA1	SLC5A3	miR-26b-5p
GATA1	TRPC4	miR-26b-5p
GATA1	PTEN	miR-26b-5p
GATA1	LIF	miR-26b-5p
GATA1	SPRY1	miR-26b-5p
GATA1	BCL2	miR-451a
GATA1	CDKN2A	miR-663a
GATA2	TRPC4	miR-18a-5p
GATA2	PTEN	miR-18a-5p
GATA2	EFNA3	miR-423-5p
GATA2	SPRED1	miR-499a-5p
GATA2	HSPA4	miR-499a-5p
GATA2	PDCD4	miR-499a-5p
GATA3	PTEN	miR-200b-3p
GATA3	PTEN	miR-26b-5p
GATA3	SLC5A3	miR-26b-5p
GATA3	HSPA4	miR-26b-5p
GATA4	BCL2	miR-451a
GLI1	BCL2	miR-29a-3p
GLI1	BCL2	miR-29b-3p
HNF4A	PTEN	miR-103a-3p
HNF4A	PLAU	miR-192-5p
HNF4A	LRRFIP1	miR-192-5p
HNF4A	NCAM1	miR-192-5p
HNF4A	PTEN	miR-22-3p
HNF4A	ACE2	miR-26b-5p
HNF4A	AGTR1	miR-26b-5p
HNF4A	SMAD6	miR-26b-5p
HNF4A	ABCA1	miR-26b-5p
HNF4A	CYP4A11	miR-26b-5p
HNF4A	ATP2A2	miR-26b-5p
HNF4A	PTEN	miR-26b-5p
HNF4A	CXCL12	miR-375
HNF4A	NCAM1	miR-375
IKZF1	BTN2A1	let-7a-5p
IKZF1	BTN2A1	let-7d-5p
IKZF1	ATP2A2	let-7d-5p
IKZF1	BTN2A1	let-7f-5p
IKZF1	BTN2A1	let-7i-5p
IKZF1	PDCD4	miR-155-5p
IKZF1	SPRED1	miR-16-5p
IKZF1	PDCD4	miR-16-5p
IKZF1	PTEN	miR-21-5p
IKZF1	MMP9	miR-21-5p
IKZF1	HNRNPK	miR-21-5p
IKZF1	PDCD4	miR-21-5p
IKZF1	BTN2A1	miR-24-3p
IRF1	COL1A2	let-7i-5p
IRF1	IGF1	miR-1
IRF1	BDNF	miR-1
IRF1	PRKCE	miR-1
IRF1	HNRNPK	miR-1
IRF1	HSPA4	miR-1
IRF1	BDNF	miR-103a-3p
IRF1	PRKCE	miR-103a-3p
IRF1	PTEN	miR-103a-3p
IRF1	BDNF	miR-107
IRF1	PRKCE	miR-107
IRF1	PTEN	miR-107
IRF1	BDNF	miR-16-5p
IRF1	PRKCE	miR-223-3p
IRF1	BDNF	miR-933
IRF1	PRKCE	miR-933
JUNB	VEGFA	miR-126-3p
JUNB	SOD2	miR-212-3p
JUNB	SOD2	miR-22-3p
JUNB	PTEN	miR-22-3p
JUND	MMP9	miR-149-5p
JUND	SOD2	miR-212-3p
JUND	SOD2	miR-22-3p
JUND	ITGA5	miR-22-3p
JUND	PTEN	miR-22-3p
JUND	ITGA5	miR-26b-5p
JUND	PTEN	miR-26b-5p
JUND	PTEN	miR-320a
JUN	HMGCR	miR-149-5p
JUN	FASLG	miR-149-5p
JUN	MMP9	miR-149-5p
JUN	KCNJ2	miR-18a-5p
JUN	PTEN	miR-18a-5p
JUN	LRRFIP1	miR-18a-5p
JUN	LRRFIP1	miR-212-3p
JUN	SPRY1	miR-212-3p
JUN	SOD2	miR-212-3p
JUN	MMP2	miR-21-5p
JUN	PRKCE	miR-21-5p
JUN	FASLG	miR-21-5p
JUN	COL4A1	miR-21-5p
JUN	PSRC1	miR-21-5p
JUN	PTEN	miR-21-5p
JUN	LRRFIP1	miR-21-5p
JUN	PDCD4	miR-21-5p
JUN	SPRY1	miR-21-5p
JUN	VEGFA	miR-21-5p
JUN	PLAT	miR-21-5p
JUN	HNRNPK	miR-21-5p
JUN	SLC5A3	miR-21-5p
JUN	MTAP	miR-21-5p
JUN	MMP9	miR-21-5p
JUN	PURA	miR-21-5p
JUN	PRKCE	miR-223-3p
JUN	PURA	miR-223-3p
JUN	ITGA5	miR-22-3p
JUN	PTEN	miR-22-3p
JUN	SOD2	miR-22-3p
JUN	HMGCR	miR-29a-3p
JUN	COL1A2	miR-29a-3p
JUN	COL4A1	miR-29a-3p
JUN	MCL1	miR-29a-3p
JUN	IGF1	miR-29a-3p
JUN	COL1A1	miR-29a-3p
JUN	PTEN	miR-29a-3p
JUN	SPRY1	miR-29a-3p
JUN	VEGFA	miR-29a-3p
JUN	HMGCR	miR-29b-3p
JUN	MMP2	miR-29b-3p
JUN	COL1A2	miR-29b-3p
JUN	COL4A1	miR-29b-3p
JUN	MCL1	miR-29b-3p
JUN	IGF1	miR-29b-3p
JUN	COL1A1	miR-29b-3p
JUN	PTEN	miR-29b-3p
JUN	SPRY1	miR-29b-3p
JUN	VEGFA	miR-29b-3p
JUN	MCL1	miR-320a
JUN	PTEN	miR-320a
JUN	LRRFIP1	miR-320a
JUN	HSPA4	miR-499a-5p
JUN	PDCD4	miR-499a-5p
JUN	SPRED1	miR-499a-5p
JUN	HMGCR	miR-92a-3p
JUN	ITGA5	miR-92a-3p
JUN	COL1A2	miR-92a-3p
JUN	PTEN	miR-92a-3p
JUN	PRKCE	miR-933
MAX	BDNF	miR-103a-3p
MAX	PRKCE	miR-103a-3p
MAX	PTEN	miR-103a-3p
MAX	PURA	miR-103a-3p
MAX	MED13	miR-103a-3p
MAX	SPRY1	miR-103a-3p
MAX	PRKCE	miR-143-3p
MAX	ABCA1	miR-145-5p
MAX	MED13	miR-145-5p
MAX	MCL1	miR-16-5p
MAX	HSPD1	miR-16-5p
MAX	BDNF	miR-16-5p
MAX	PURA	miR-16-5p
MAX	MED13	miR-16-5p
MAX	KCNJ2	miR-18a-5p
MAX	PTEN	miR-18a-5p
MAX	LIF	miR-18a-5p
MAX	SPRY1	miR-212-3p
MAX	MCL1	miR-320a
MAX	PTEN	miR-320a
MAX	ATP2A2	miR-92a-3p
MAX	ITGA5	miR-92a-3p
MAX	PTEN	miR-92a-3p
MAZ	COL1A1	let-7e-5p
MAZ	ADRB2	let-7e-5p
MAZ	BTN2A1	let-7e-5p
MAZ	COL1A1	let-7i-5p
MAZ	ADRB2	let-7i-5p
MAZ	BTN2A1	let-7i-5p
MAZ	PRKCE	miR-103a-3p
MAZ	BCL2	miR-103a-3p
MAZ	SPRY1	miR-103a-3p
MAZ	SPRED1	miR-103a-3p
MAZ	MED13	miR-103a-3p
MAZ	PURA	miR-103a-3p
MAZ	VEGFA	miR-125a-5p
MAZ	CDKN2A	miR-125a-5p
MAZ	LIF	miR-125a-5p
MAZ	VEGFA	miR-126-3p
MAZ	SPRED1	miR-126-3p
MAZ	ABCA1	miR-149-5p
MAZ	ATP2A2	miR-149-5p
MAZ	KCNJ2	miR-150-5p
MAZ	PDCD4	miR-150-5p
MAZ	VEGFA	miR-150-5p
MAZ	LDLR	miR-150-5p
MAZ	BCL2	miR-15b-5p
MAZ	ADRB2	miR-15b-5p
MAZ	PDCD4	miR-15b-5p
MAZ	VEGFA	miR-15b-5p
MAZ	SPRED1	miR-15b-5p
MAZ	PURA	miR-15b-5p
MAZ	HSPD1	miR-16-5p
MAZ	BCL2	miR-16-5p
MAZ	ADRB2	miR-16-5p
MAZ	PDCD4	miR-16-5p
MAZ	VEGFA	miR-16-5p
MAZ	SPRED1	miR-16-5p
MAZ	CDKN2A	miR-16-5p
MAZ	MED13	miR-16-5p
MAZ	PURA	miR-16-5p
MAZ	KCNJ2	miR-18a-5p
MAZ	LRRFIP1	miR-18a-5p
MAZ	LIF	miR-18a-5p
MAZ	COL1A1	miR-193a-5p
MAZ	BCL2	miR-195-5p
MAZ	ADRB2	miR-195-5p
MAZ	PDCD4	miR-195-5p
MAZ	VEGFA	miR-195-5p
MAZ	PURA	miR-195-5p
MAZ	ENPP1	miR-197-3p
MAZ	EFNA3	miR-210-3p
MAZ	LRRFIP1	miR-212-3p
MAZ	SPRY1	miR-212-3p
MAZ	SOD2	miR-212-3p
MAZ	ITGA5	miR-22-3p
MAZ	SOD2	miR-22-3p
MAZ	KCNJ2	miR-24-3p
MAZ	BTN2A1	miR-24-3p
MAZ	CDKN2A	miR-24-3p
MAZ	PURA	miR-24-3p
MAZ	KCNJ2	miR-26b-5p
MAZ	ITGA5	miR-26b-5p
MAZ	AKT1	miR-26b-5p
MAZ	ABCA1	miR-26b-5p
MAZ	HSPA4	miR-26b-5p
MAZ	SPRY1	miR-26b-5p
MAZ	SLC6A4	miR-26b-5p
MAZ	SLC5A3	miR-26b-5p
MAZ	ATP2A2	miR-26b-5p
MAZ	LIF	miR-26b-5p
MAZ	PURA	miR-26b-5p
MAZ	ITGA5	miR-30c-5p
MAZ	GNAI2	miR-30c-5p
MAZ	BCL2	miR-320a
MAZ	LRRFIP1	miR-320a
MAZ	CXCL12	miR-320a
MAZ	BCL2	miR-375
MAZ	CXCL12	miR-375
MAZ	SPRED1	miR-375
MAZ	VEGFA	miR-378a-3p
MAZ	ITGA5	miR-423-5p
MAZ	EFNA3	miR-423-5p
MAZ	ADRB2	miR-497-5p
MAZ	PDCD4	miR-497-5p
MAZ	VEGFA	miR-497-5p
MAZ	SPRED1	miR-497-5p
MAZ	PURA	miR-497-5p
MAZ	HSPA4	miR-499a-5p
MAZ	PDCD4	miR-499a-5p
MAZ	SPRED1	miR-499a-5p
MAZ	ATP2A2	miR-574-3p
MAZ	CDKN2A	miR-663a
MAZ	ITGA5	miR-92a-3p
MAZ	ATP2A2	miR-92a-3p
MAZ	HCN2	miR-92a-3p
MAZ	PRKCE	miR-933
MAZ	CDKN2A	miR-940
MYBL2	BTN2A1	let-7i-5p
MYBL2	SPRED1	miR-103a-3p
MYBL2	MED13	miR-103a-3p
MYBL2	BCL2	miR-103a-3p
MYBL2	PTEN	miR-103a-3p
MYBL2	PURA	miR-103a-3p
MYBL2	SPRY1	miR-103a-3p
MYBL2	VEGFA	miR-15b-5p
MYBL2	SPRED1	miR-15b-5p
MYBL2	BCL2	miR-15b-5p
MYBL2	PURA	miR-15b-5p
MYBL2	VEGFA	miR-16-5p
MYBL2	HSPD1	miR-16-5p
MYBL2	SPRED1	miR-16-5p
MYBL2	MED13	miR-16-5p
MYBL2	BCL2	miR-16-5p
MYBL2	MCL1	miR-16-5p
MYBL2	PURA	miR-16-5p
MYBL2	SOD2	miR-192-5p
MYBL2	PSRC1	miR-192-5p
MYBL2	BCL2	miR-192-5p
MYBL2	PURA	miR-192-5p
MYBL2	SOD2	miR-22-3p
MYBL2	PTEN	miR-22-3p
MYBL2	BCL2	miR-320a
MYBL2	MCL1	miR-320a
MYBL2	PTEN	miR-320a
MYBL2	SPRED1	miR-375
MYBL2	BCL2	miR-375
MYBL2	SPRED1	miR-499a-5p
MYBL2	HSPA4	miR-499a-5p
MYC	BDNF	miR-103a-3p
MYC	PRKCE	miR-103a-3p
MYC	PTEN	miR-103a-3p
MYC	PURA	miR-103a-3p
MYC	SPRY1	miR-103a-3p
MYC	VEGFA	miR-126-3p
MYC	PRKCE	miR-143-3p
MYC	ATP2A2	miR-149-5p
MYC	VEGFA	miR-16-5p
MYC	HSPD1	miR-16-5p
MYC	BDNF	miR-16-5p
MYC	CDKN2A	miR-16-5p
MYC	PURA	miR-16-5p
MYC	KCNJ2	miR-18a-5p
MYC	PTEN	miR-18a-5p
MYC	LIF	miR-18a-5p
MYC	SOD2	miR-212-3p
MYC	SPRY1	miR-212-3p
MYC	VEGFA	miR-29a-3p
MYC	PTEN	miR-29a-3p
MYC	LIF	miR-29a-3p
MYC	SPRY1	miR-29a-3p
MYC	VEGFA	miR-29b-3p
MYC	MMP2	miR-29b-3p
MYC	PTEN	miR-29b-3p
MYC	LIF	miR-29b-3p
MYC	SPRY1	miR-29b-3p
MYC	PTEN	miR-320a
MYC	CDKN2A	miR-663a
MYC	ITGA5	miR-92a-3p
MYC	ATP2A2	miR-92a-3p
MYC	PTEN	miR-92a-3p
MYC	BDNF	miR-933
MYC	PRKCE	miR-933
NANOG	COL1A2	let-7i-5p
NANOG	SPRED1	miR-103a-3p
NANOG	PTEN	miR-103a-3p
NANOG	FGFR2	miR-103a-3p
NANOG	SPRY1	miR-103a-3p
NANOG	KCNJ2	miR-18a-5p
NANOG	PTEN	miR-18a-5p
NANOG	MMP2	miR-21-5p
NANOG	PTEN	miR-21-5p
NANOG	MMP9	miR-21-5p
NANOG	HNRNPK	miR-21-5p
NANOG	COL4A1	miR-21-5p
NANOG	SPRY1	miR-21-5p
NANOG	PTEN	miR-320a
NANOG	FGB	miR-320a
NANOG	HMGCR	miR-92a-3p
NANOG	PTEN	miR-92a-3p
NANOG	COL1A2	miR-92a-3p
NFATC1	PTEN	miR-107
NFATC1	PDCD4	miR-150-5p
NFATC1	PTEN	miR-92a-3p
NFIC	COL1A1	let-7a-5p
NFIC	LDLR	let-7b-5p
NFIC	COL1A1	let-7b-5p
NFIC	COL1A1	let-7e-5p
NFIC	COL1A1	let-7i-5p
NFIC	SPRED1	miR-103a-3p
NFIC	PRKCE	miR-103a-3p
NFIC	MED13	miR-103a-3p
NFIC	PTEN	miR-103a-3p
NFIC	SPRY1	miR-103a-3p
NFIC	HMGCR	miR-125a-5p
NFIC	VEGFA	miR-125a-5p
NFIC	CDKN2A	miR-125a-5p
NFIC	MCL1	miR-125a-5p
NFIC	ENPP1	miR-155-5p
NFIC	CDKN2A	miR-155-5p
NFIC	MTAP	miR-155-5p
NFIC	VEGFA	miR-15b-5p
NFIC	SPRED1	miR-15b-5p
NFIC	VEGFA	miR-16-5p
NFIC	HSPD1	miR-16-5p
NFIC	SPRED1	miR-16-5p
NFIC	CDKN2A	miR-16-5p
NFIC	MED13	miR-16-5p
NFIC	MCL1	miR-16-5p
NFIC	VEGFA	miR-200b-3p
NFIC	MED13	miR-200b-3p
NFIC	PTEN	miR-200b-3p
NFIC	SOD2	miR-22-3p
NFIC	ITGA5	miR-22-3p
NFIC	PTEN	miR-22-3p
NFIC	CDKN2A	miR-24-3p
NFIC	ITGA5	miR-26b-5p
NFIC	HSPA4	miR-26b-5p
NFIC	TRPC4	miR-26b-5p
NFIC	MCL1	miR-26b-5p
NFIC	PTEN	miR-26b-5p
NFIC	ADAMTS1	miR-26b-5p
NFIC	SPRY1	miR-26b-5p
NFIC	SOD2	miR-30a-5p
NFIC	ITGA5	miR-30a-5p
NFIC	LDLR	miR-30a-5p
NFIC	ITGA5	miR-30c-5p
NFIC	MCL1	miR-320a
NFIC	PTEN	miR-320a
NFIC	ITGA5	miR-423-5p
NFIC	SPRED1	miR-499a-5p
NFIC	HSPA4	miR-499a-5p
NFIC	CDKN2A	miR-663a
NFIC	PRKCE	miR-933
NFKB1	COL1A2	let-7i-5p
NFKB1	CRP	miR-195-5p
NFKB1	BCL2	miR-195-5p
NFKB1	BDNF	miR-195-5p
NFKB1	CRP	miR-497-5p
NFKB1	BDNF	miR-497-5p
NFKB2	CRP	miR-195-5p
NFKB2	BDNF	miR-195-5p
NFKB2	CRP	miR-497-5p
NFKB2	BDNF	miR-497-5p
NFYB	MED13	miR-103a-3p
NFYB	FGFR2	miR-103a-3p
NKX2-1	BCL2	miR-103a-3p
NKX2-1	SPRED1	miR-103a-3p
NKX2-1	PTEN	miR-103a-3p
NKX2-1	SPRY1	miR-103a-3p
NKX2-1	BCL2	miR-15b-5p
NKX2-1	SPRED1	miR-15b-5p
NKX2-1	ADRB2	miR-15b-5p
NKX2-1	MCL1	miR-16-5p
NKX2-1	HSPD1	miR-16-5p
NKX2-1	BCL2	miR-16-5p
NKX2-1	SPRED1	miR-16-5p
NKX2-1	ADRB2	miR-16-5p
NKX2-1	TPO	miR-26b-5p
NKX2-1	MCL1	miR-26b-5p
NKX2-1	ACE2	miR-26b-5p
NKX2-1	PTEN	miR-26b-5p
NKX2-1	SPRY1	miR-26b-5p
NKX2-1	HSPA4	miR-26b-5p
NKX2-1	HMGCR	miR-29a-3p
NKX2-1	MCL1	miR-29a-3p
NKX2-1	BCL2	miR-29a-3p
NKX2-1	PTEN	miR-29a-3p
NKX2-1	FGB	miR-29a-3p
NKX2-1	SPRY1	miR-29a-3p
NKX2-1	HMGCR	miR-29b-3p
NKX2-1	MCL1	miR-29b-3p
NKX2-1	BCL2	miR-29b-3p
NKX2-1	PTEN	miR-29b-3p
NKX2-1	FGB	miR-29b-3p
NKX2-1	SPRY1	miR-29b-3p
NKX2-1	MCL1	miR-361-5p
NKX2-5	COL1A2	miR-92a-3p
NR2F2	VEGFA	miR-125a-5p
NR2F2	VEGFA	miR-126-3p
NR2F2	VEGFA	miR-195-5p
NR2F2	SOD2	miR-22-3p
NR2F2	PTEN	miR-22-3p
NR2F2	VEGFA	miR-497-5p
NR3C1	COL1A2	let-7a-5p
NR3C1	LDLR	let-7b-5p
NR3C1	COL1A2	let-7b-5p
NR3C1	COL1A2	let-7i-5p
NR3C1	NCAM1	miR-149-5p
NR3C1	EFNA3	miR-210-3p
NR3C1	NCAM1	miR-210-3p
NR6A1	FGFR2	miR-195-5p
NRF1	ADRB2	miR-15b-5p
NRF1	PDCD4	miR-15b-5p
NRF1	HSPD1	miR-16-5p
NRF1	ADRB2	miR-16-5p
NRF1	PDCD4	miR-16-5p
NRF1	PDCD4	miR-499a-5p
PAX5	SPRED1	miR-499a-5p
PAX5	HMGCR	miR-92a-3p
PAX5	PRKCE	miR-933
PBX1	SPRED1	miR-103a-3p
PBX1	BDNF	miR-103a-3p
PBX1	SPRY1	miR-103a-3p
POU2F1	BCL2	let-7a-5p
POU2F1	BCL2	let-7c-5p
POU2F1	BCL2	miR-29b-3p
POU2F1	BCL2	miR-29c-3p
RELA	VEGFA	miR-21-5p
RELA	PRKCE	miR-21-5p
RELA	FASLG	miR-21-5p
RELA	BCL2	miR-21-5p
RELA	MMP9	miR-21-5p
RELA	PDCD4	miR-21-5p
RELA	PLAU	miR-23b-3p
RELA	HMGCR	miR-29a-3p
RELA	VEGFA	miR-29a-3p
RELA	COL1A2	miR-29a-3p
RELA	BCL2	miR-29a-3p
RELA	LIF	miR-29a-3p
RELA	HMGCR	miR-29b-3p
RELA	VEGFA	miR-29b-3p
RELA	COL1A2	miR-29b-3p
RELA	BCL2	miR-29b-3p
RELA	LIF	miR-29b-3p
RFX5	SPRED1	miR-103a-3p
RFX5	PRKCE	miR-103a-3p
RFX5	PTEN	miR-103a-3p
RFX5	PURA	miR-103a-3p
RFX5	SPRY1	miR-103a-3p
RFX5	HMGCR	miR-149-5p
RFX5	ATP2A2	miR-149-5p
RFX5	VEGFA	miR-15b-5p
RFX5	SPRED1	miR-15b-5p
RFX5	PURA	miR-15b-5p
RFX5	PDCD4	miR-15b-5p
RFX5	VEGFA	miR-16-5p
RFX5	HSPD1	miR-16-5p
RFX5	SPRED1	miR-16-5p
RFX5	MCL1	miR-16-5p
RFX5	PURA	miR-16-5p
RFX5	PDCD4	miR-16-5p
RFX5	KCNJ2	miR-18a-5p
RFX5	PTEN	miR-18a-5p
RFX5	SOD2	miR-22-3p
RFX5	PTEN	miR-22-3p
RFX5	KCNJ2	miR-26b-5p
RFX5	SLC5A3	miR-26b-5p
RFX5	HSPA4	miR-26b-5p
RFX5	MCL1	miR-26b-5p
RFX5	ATP2A2	miR-26b-5p
RFX5	PTEN	miR-26b-5p
RFX5	PURA	miR-26b-5p
RFX5	SPRY1	miR-26b-5p
RFX5	GNAI2	miR-30c-5p
RFX5	MCL1	miR-320a
RFX5	PTEN	miR-320a
RFX5	SPRED1	miR-499a-5p
RFX5	HSPA4	miR-499a-5p
RFX5	PDCD4	miR-499a-5p
RFX5	HMGCR	miR-92a-3p
RFX5	ATP2A2	miR-92a-3p
RFX5	HCN2	miR-92a-3p
RFX5	PTEN	miR-92a-3p
RUNX3	BTN2A1	let-7a-5p
RUNX3	BCL2	let-7a-5p
RUNX3	BTN2A1	let-7d-5p
RUNX3	BCL2	let-7d-5p
RUNX3	ATP2A2	let-7d-5p
RUNX3	BTN2A1	let-7f-5p
RUNX3	VEGFA	miR-150-5p
RUNX3	KCNJ2	miR-150-5p
RUNX3	LDLR	miR-150-5p
RUNX3	PDCD4	miR-150-5p
RUNX3	VEGFA	miR-186-5p
RUNX3	MCL1	miR-186-5p
RUNX3	PDCD4	miR-186-5p
RUNX3	KCNJ2	miR-18a-5p
RUNX3	VEGFA	miR-195-5p
RUNX3	BCL2	miR-195-5p
RUNX3	PURA	miR-195-5p
RUNX3	PDCD4	miR-195-5p
RUNX3	PURA	miR-223-3p
RUNX3	BTN2A1	miR-24-3p
RUNX3	KCNJ2	miR-24-3p
RUNX3	PURA	miR-24-3p
RUNX3	PON1	miR-26b-5p
RUNX3	KCNJ2	miR-26b-5p
RUNX3	HSPA4	miR-26b-5p
RUNX3	MCL1	miR-26b-5p
RUNX3	ATP2A2	miR-26b-5p
RUNX3	PURA	miR-26b-5p
RUNX3	BCL2	miR-320a
RUNX3	MCL1	miR-320a
RUNX3	CXCL12	miR-320a
RUNX3	VEGFA	miR-497-5p
RUNX3	SPRED1	miR-497-5p
RUNX3	PURA	miR-497-5p
RUNX3	PDCD4	miR-497-5p
RUNX3	SPRED1	miR-499a-5p
RUNX3	HSPA4	miR-499a-5p
RUNX3	PDCD4	miR-499a-5p
RUNX3	HMGCR	miR-92a-3p
RUNX3	ATP2A2	miR-92a-3p
RUNX3	HCN2	miR-92a-3p
SMAD3	COL1A2	let-7d-5p
SMAD3	COL1A1	let-7d-5p
SMAD3	PLAU	miR-143-3p
SMAD3	COL1A1	miR-143-3p
SMAD3	VEGFA	miR-200b-3p
SMAD3	COL4A1	miR-200b-3p
SMAD3	MMP9	miR-451a
SMAD4	COL1A1	miR-143-3p
SMAD4	NCAM1	miR-143-3p
SMAD4	HMGCR	miR-145-5p
SMAD4	VEGFA	miR-145-5p
SMAD4	MED13	miR-145-5p
SMAD4	PLA2G4A	miR-145-5p
SP1	PRKCE	miR-103a-3p
SP1	BCL2	miR-103a-3p
SP1	PTEN	miR-103a-3p
SP1	SPRED1	miR-103a-3p
SP1	PURA	miR-103a-3p
SP1	FGFR2	miR-103a-3p
SP1	MMP2	miR-106a-5p
SP1	COL4A1	miR-106a-5p
SP1	MCL1	miR-106a-5p
SP1	PTEN	miR-106a-5p
SP1	VEGFA	miR-106a-5p
SP1	SPRED1	miR-106a-5p
SP1	SMAD6	miR-106a-5p
SP1	SOD2	miR-106a-5p
SP1	LDLR	miR-106a-5p
SP1	HCN4	miR-106a-5p
SP1	BCL2	miR-15b-5p
SP1	ADRB2	miR-15b-5p
SP1	PDCD4	miR-15b-5p
SP1	VEGFA	miR-15b-5p
SP1	SPRED1	miR-15b-5p
SP1	PURA	miR-15b-5p
SP1	FGFR2	miR-15b-5p
SP1	HSPD1	miR-16-5p
SP1	MCL1	miR-16-5p
SP1	BCL2	miR-16-5p
SP1	ADRB2	miR-16-5p
SP1	PDCD4	miR-16-5p
SP1	VEGFA	miR-16-5p
SP1	SPRED1	miR-16-5p
SP1	CDKN2A	miR-16-5p
SP1	PURA	miR-16-5p
SP1	FGFR2	miR-16-5p
SP1	EFNA3	miR-210-3p
SP1	NCAM1	miR-210-3p
SP1	ITGA5	miR-22-3p
SP1	PTEN	miR-22-3p
SP1	SOD2	miR-22-3p
SP1	FGFR2	miR-22-3p
SP1	PON1	miR-26b-5p
SP1	ACE2	miR-26b-5p
SP1	KCNJ2	miR-26b-5p
SP1	ITGA5	miR-26b-5p
SP1	AKT1	miR-26b-5p
SP1	COL1A2	miR-26b-5p
SP1	FASLG	miR-26b-5p
SP1	HSPA4	miR-26b-5p
SP1	TRPC4	miR-26b-5p
SP1	MCL1	miR-26b-5p
SP1	PTEN	miR-26b-5p
SP1	ADAMTS1	miR-26b-5p
SP1	SMAD6	miR-26b-5p
SP1	SLC6A4	miR-26b-5p
SP1	ROS1	miR-26b-5p
SP1	CYP4A11	miR-26b-5p
SP1	ATP2A2	miR-26b-5p
SP1	GNB3	miR-26b-5p
SP1	LIF	miR-26b-5p
SP1	PURA	miR-26b-5p
SP1	ITGA5	miR-30c-5p
SP1	GNAI2	miR-30c-5p
SP1	MCL1	miR-320a
SP1	BCL2	miR-320a
SP1	PTEN	miR-320a
SP1	LRRFIP1	miR-320a
SP1	CXCL12	miR-320a
SP1	CDKN2A	miR-663a
SP1	PRKCE	miR-933
SP4	PTEN	miR-103a-3p
SP4	SPRY1	miR-103a-3p
SP4	VEGFA	miR-15b-5p
SP4	PDCD4	miR-15b-5p
SP4	VEGFA	miR-16-5p
SP4	MCL1	miR-16-5p
SP4	HSPD1	miR-16-5p
SP4	PDCD4	miR-16-5p
SP4	PTEN	miR-18a-5p
SP4	PTEN	miR-320a
SP4	MCL1	miR-320a
SP4	PDCD4	miR-499a-5p
SP4	HSPA4	miR-499a-5p
SP4	PTEN	miR-92a-3p
SPI1	BTN2A1	let-7a-5p
SPI1	ADRB2	let-7a-5p
SPI1	BTN2A1	let-7d-5p
SPI1	ADRB2	let-7d-5p
SPI1	BTN2A1	let-7e-5p
SPI1	ADRB2	let-7e-5p
SPI1	BTN2A1	let-7f-5p
SPI1	ADRB2	let-7f-5p
SPI1	BTN2A1	let-7i-5p
SPI1	ADRB2	let-7i-5p
SPI1	SPRED1	miR-103a-3p
SPI1	SPRY1	miR-103a-3p
SPI1	MMP2	miR-125a-5p
SPI1	MCL1	miR-125a-5p
SPI1	SPRED1	miR-15b-5p
SPI1	ADRB2	miR-15b-5p
SPI1	HSPD1	miR-16-5p
SPI1	SPRED1	miR-16-5p
SPI1	MCL1	miR-16-5p
SPI1	ADRB2	miR-16-5p
SPI1	LRRFIP1	miR-18a-5p
SPI1	NCAM1	miR-18a-5p
SPI1	BTN2A1	miR-24-3p
SPI1	ITGA5	miR-30c-5p
SPI1	GNAI2	miR-30c-5p
SPI1	MCL1	miR-320a
SPI1	LRRFIP1	miR-320a
SPI1	SMAD6	miR-92a-3p
SPI1	ITGA5	miR-92a-3p
SREBF1	LDLR	miR-140-5p
SREBF1	BDNF	miR-16-5p
SREBF1	BDNF	miR-933
SREBF1	PRKCE	miR-933
STAT1	VEGFA	miR-15b-5p
STAT1	PURA	miR-15b-5p
STAT1	ADRB2	miR-15b-5p
STAT1	PDCD4	miR-15b-5p
STAT1	VEGFA	miR-16-5p
STAT1	HSPD1	miR-16-5p
STAT1	MCL1	miR-16-5p
STAT1	PURA	miR-16-5p
STAT1	ADRB2	miR-16-5p
STAT1	PDCD4	miR-16-5p
STAT1	ITGA5	miR-22-3p
STAT1	MCL1	miR-320a
STAT1	VEGFA	miR-378a-3p
STAT3	AGT	miR-181b-5p
STAT3	PRKCE	miR-181b-5p
STAT3	PSRC1	miR-181b-5p
STAT3	PLA2G4A	miR-181b-5p
STAT3	CXCL12	miR-181b-5p
STAT3	VEGFA	miR-378a-3p
STAT5A	SPRED1	miR-103a-3p
STAT5A	PRKCE	miR-103a-3p
STAT5A	MED13	miR-103a-3p
STAT5A	BCL2	miR-103a-3p
STAT5A	PTEN	miR-103a-3p
STAT5A	PDCD4	miR-155-5p
STAT5A	VEGFA	miR-15b-5p
STAT5A	SPRED1	miR-15b-5p
STAT5A	BCL2	miR-15b-5p
STAT5A	PDCD4	miR-15b-5p
STAT5A	VEGFA	miR-16-5p
STAT5A	HSPD1	miR-16-5p
STAT5A	SPRED1	miR-16-5p
STAT5A	MED13	miR-16-5p
STAT5A	BCL2	miR-16-5p
STAT5A	MCL1	miR-16-5p
STAT5A	PDCD4	miR-16-5p
STAT5A	PTEN	miR-18a-5p
STAT5A	PTEN	miR-22-3p
STAT5A	BCL2	miR-320a
STAT5A	MCL1	miR-320a
STAT5A	PTEN	miR-320a
STAT5A	VEGFA	miR-378a-3p
STAT5A	HCN4	miR-423-5p
STAT5A	HMGCR	miR-92a-3p
STAT5A	ATP2A2	miR-92a-3p
STAT5A	PTEN	miR-92a-3p
TBP	COL1A1	let-7i-5p
TBP	COL1A1	miR-193a-5p
TBP	ADAMTS1	miR-26b-5p
TBP	ABCA1	miR-26b-5p
TBP	CXCL12	miR-320a
TBP	CXCL12	miR-375
TBP	ADAMTS1	miR-671-5p
TCF12	PTEN	miR-22-3p
TCF12	GNAI2	miR-30a-5p
TCF12	PTEN	miR-320a
TCF12	MCL1	miR-320a
TCF12	HSPA4	miR-499a-5p
TCF3	BCL2	miR-103a-3p
TCF3	PRKCE	miR-103a-3p
TCF3	PTEN	miR-103a-3p
TCF3	MED13	miR-103a-3p
TCF3	PTEN	miR-106a-5p
TCF3	PTEN	miR-18a-5p
TCF3	LRRFIP1	miR-18a-5p
TCF3	MED13	miR-208a-3p
TCF3	PON1	miR-26b-5p
TCF3	ATP2A2	miR-26b-5p
TCF3	GNB3	miR-26b-5p
TCF3	PTEN	miR-26b-5p
TCF3	SLC5A3	miR-26b-5p
TCF3	GNAI2	miR-30c-5p
TCF3	BCL2	miR-320a
TCF3	PTEN	miR-320a
TCF3	LRRFIP1	miR-320a
TCF3	CXCL12	miR-320a
TCF3	BCL2	miR-451a
TCF3	HMGCR	miR-92a-3p
TCF3	ATP2A2	miR-92a-3p
TCF3	PTEN	miR-92a-3p
TCF4	PLA2G4A	miR-181a-5p
TCF4	AGT	miR-181a-5p
TCF4	LRRFIP1	miR-181a-5p
TCF4	CXCL12	miR-181a-5p
TCF4	COL4A1	miR-181a-5p
TCF4	PLA2G4A	miR-181b-5p
TCF4	AGT	miR-181b-5p
TCF4	LRRFIP1	miR-181b-5p
TCF4	CXCL12	miR-181b-5p
TCF4	COL4A1	miR-181b-5p
TCF4	LRRFIP1	miR-21-5p
TCF4	FASLG	miR-21-5p
TCF4	COL4A1	miR-21-5p
TCF7L2	COL1A2	let-7i-5p
TCF7L2	COL1A1	let-7i-5p
TCF7L2	ADRB2	let-7i-5p
TCF7L2	PURA	miR-103a-3p
TCF7L2	EFNA3	miR-210-3p
TCF7L2	PURA	miR-24-3p
TCF7L2	SOD2	miR-30a-5p
TCF7L2	PLA2G4A	miR-30a-5p
TCF7L2	LDLR	miR-30a-5p
TCF7L2	LRRFIP1	miR-30a-5p
TCF7L2	GNAI2	miR-30a-5p
TCF7L2	HSPA4	miR-499a-5p
TCF7L2	PDCD4	miR-499a-5p
TFAP2A	PTEN	miR-18a-5p
TFAP2A	LIF	miR-18a-5p
TFAP2A	EFNA3	miR-210-3p
TFAP2A	SOD2	miR-22-3p
TFAP2A	PTEN	miR-22-3p
TFAP2A	CDKN2A	miR-24-3p
TFAP2A	SMAD6	miR-92a-3p
TFAP2A	HCN2	miR-92a-3p
TFAP2A	PTEN	miR-92a-3p
TFAP2A	BDNF	miR-933
TFAP2C	BTN2A1	let-7i-5p
TFAP2C	ADRB2	let-7i-5p
TFAP2C	LRRFIP1	miR-18a-5p
TFAP2C	LIF	miR-18a-5p
TFAP2C	EFNA3	miR-210-3p
TFAP2C	SOD2	miR-22-3p
TFAP2C	ITGA5	miR-22-3p
TFAP2C	FGFR2	miR-22-3p
TFAP2C	BTN2A1	miR-24-3p
TFAP2C	CDKN2A	miR-24-3p
TFAP2C	VEGFA	miR-378a-3p
TFAP2C	SMAD6	miR-92a-3p
TFAP2C	ITGA5	miR-92a-3p
TFAP2C	HCN2	miR-92a-3p
TFAP2C	PRKCE	miR-933
TFCP2	PURA	miR-24-3p
TP53	PRKCE	miR-107
TP53	PTEN	miR-107
TP53	PSRC1	miR-192-5p
TP53	ATP2A2	miR-200b-3p
TP53	PTEN	miR-200b-3p
TP53	COL4A1	miR-200b-3p
TP53	COL1A1	miR-29a-3p
TP53	PTEN	miR-29a-3p
TP53	LIF	miR-29a-3p
TP53	COL4A1	miR-29a-3p
TP53	MMP2	miR-29b-3p
TP53	COL1A1	miR-29b-3p
TP53	PTEN	miR-29b-3p
TP53	LIF	miR-29b-3p
TP53	COL4A1	miR-29b-3p
TP53	COL1A1	miR-29c-3p
TP53	PTEN	miR-29c-3p
TP53	LIF	miR-29c-3p
TP53	COL4A1	miR-29c-3p
USF1	COL1A1	let-7i-5p
USF1	BDNF	miR-103a-3p
USF1	PRKCE	miR-103a-3p
USF1	PTEN	miR-103a-3p
USF1	PURA	miR-103a-3p
USF1	MED13	miR-103a-3p
USF1	PRKCE	miR-143-3p
USF1	COL1A1	miR-143-3p
USF1	ABCA1	miR-145-5p
USF1	MED13	miR-145-5p
USF1	HSPD1	miR-16-5p
USF1	BDNF	miR-16-5p
USF1	PURA	miR-16-5p
USF1	MED13	miR-16-5p
USF1	COL1A1	miR-193a-5p
USF1	PTEN	miR-320a
USF2	COL1A1	let-7i-5p
USF2	BDNF	miR-103a-3p
USF2	PRKCE	miR-103a-3p
USF2	PTEN	miR-103a-3p
USF2	PURA	miR-103a-3p
USF2	MED13	miR-103a-3p
USF2	SPRY1	miR-103a-3p
USF2	PRKCE	miR-143-3p
USF2	COL1A1	miR-143-3p
USF2	ABCA1	miR-145-5p
USF2	MED13	miR-145-5p
USF2	PDCD4	miR-145-5p
USF2	HSPD1	miR-16-5p
USF2	BDNF	miR-16-5p
USF2	PURA	miR-16-5p
USF2	MED13	miR-16-5p
USF2	PDCD4	miR-16-5p
USF2	KCNJ2	miR-18a-5p
USF2	PTEN	miR-18a-5p
USF2	PTEN	miR-320a
USF2	PDCD4	miR-499a-5p
USF2	ATP2A2	miR-92a-3p
USF2	PTEN	miR-92a-3p
XBP1	VEGFA	miR-195-5p
XBP1	VEGFA	miR-497-5p
YY1	BTN2A1	let-7i-5p
YY1	COL1A1	let-7i-5p
YY1	HMGCR	miR-1
YY1	VEGFA	miR-1
YY1	HSPD1	miR-1
YY1	SPRED1	miR-1
YY1	PRKCE	miR-1
YY1	KCNJ2	miR-1
YY1	HNRNPK	miR-1
YY1	HSPA4	miR-1
YY1	HCN4	miR-1
YY1	PDCD4	miR-1
YY1	GNAI2	miR-1
YY1	SPRED1	miR-103a-3p
YY1	PRKCE	miR-103a-3p
YY1	MED13	miR-103a-3p
YY1	PTEN	miR-103a-3p
YY1	PURA	miR-103a-3p
YY1	VEGFA	miR-15b-5p
YY1	SPRED1	miR-15b-5p
YY1	PURA	miR-15b-5p
YY1	PDCD4	miR-15b-5p
YY1	VEGFA	miR-16-5p
YY1	HSPD1	miR-16-5p
YY1	SPRED1	miR-16-5p
YY1	CDKN2A	miR-16-5p
YY1	MED13	miR-16-5p
YY1	PURA	miR-16-5p
YY1	PDCD4	miR-16-5p
YY1	KCNJ2	miR-18a-5p
YY1	PTEN	miR-18a-5p
YY1	VEGFA	miR-195-5p
YY1	PURA	miR-195-5p
YY1	PDCD4	miR-195-5p
YY1	ACE2	miR-26b-5p
YY1	KCNJ2	miR-26b-5p
YY1	SMAD6	miR-26b-5p
YY1	ROS1	miR-26b-5p
YY1	SLC5A3	miR-26b-5p
YY1	HSPA4	miR-26b-5p
YY1	GNB3	miR-26b-5p
YY1	PTEN	miR-26b-5p
YY1	ADAMTS1	miR-26b-5p
YY1	PURA	miR-26b-5p
YY1	GNAI2	miR-30c-5p
YY1	PTEN	miR-320a
YY1	HCN4	miR-423-5p
YY1	VEGFA	miR-497-5p
YY1	SPRED1	miR-497-5p
YY1	PURA	miR-497-5p
YY1	PDCD4	miR-497-5p
YY1	CDKN2A	miR-663a
YY1	ADAMTS1	miR-671-5p
YY1	HMGCR	miR-92a-3p
YY1	SMAD6	miR-92a-3p
YY1	PTEN	miR-92a-3p
YY1	PRKCE	miR-933
ZBTB7A	BCL2	let-7a-5p
ZBTB7A	ATP2A2	let-7b-5p
ZBTB7A	SPRED1	miR-103a-3p
ZBTB7A	PRKCE	miR-103a-3p
ZBTB7A	MED13	miR-103a-3p
ZBTB7A	BCL2	miR-103a-3p
ZBTB7A	PTEN	miR-103a-3p
ZBTB7A	PURA	miR-103a-3p
ZBTB7A	VEGFA	miR-125a-5p
ZBTB7A	CDKN2A	miR-125a-5p
ZBTB7A	VEGFA	miR-126-3p
ZBTB7A	SPRED1	miR-126-3p
ZBTB7A	ATP2A2	miR-149-5p
ZBTB7A	PTEN	miR-18a-5p
ZBTB7A	LRRFIP1	miR-18a-5p
ZBTB7A	VEGFA	miR-195-5p
ZBTB7A	BCL2	miR-195-5p
ZBTB7A	PURA	miR-195-5p
ZBTB7A	VEGFA	miR-200b-3p
ZBTB7A	MED13	miR-200b-3p
ZBTB7A	ATP2A2	miR-200b-3p
ZBTB7A	PTEN	miR-200b-3p
ZBTB7A	EFNA3	miR-210-3p
ZBTB7A	SOD2	miR-212-3p
ZBTB7A	LRRFIP1	miR-212-3p
ZBTB7A	SOD2	miR-22-3p
ZBTB7A	ITGA5	miR-22-3p
ZBTB7A	PTEN	miR-22-3p
ZBTB7A	ITGA5	miR-26b-5p
ZBTB7A	SLC5A3	miR-26b-5p
ZBTB7A	ATP2A2	miR-26b-5p
ZBTB7A	PTEN	miR-26b-5p
ZBTB7A	PURA	miR-26b-5p
ZBTB7A	ITGA5	miR-30c-5p
ZBTB7A	GNAI2	miR-30c-5p
ZBTB7A	BCL2	miR-320a
ZBTB7A	PTEN	miR-320a
ZBTB7A	LRRFIP1	miR-320a
ZBTB7A	SPRED1	miR-375
ZBTB7A	BCL2	miR-375
ZBTB7A	VEGFA	miR-378a-3p
ZBTB7A	VEGFA	miR-497-5p
ZBTB7A	SPRED1	miR-497-5p
ZBTB7A	PURA	miR-497-5p
ZBTB7A	SPRED1	miR-499a-5p
ZBTB7A	CDKN2A	miR-663a
ZBTB7A	ITGA5	miR-92a-3p
ZBTB7A	ATP2A2	miR-92a-3p
ZBTB7A	HCN2	miR-92a-3p
ZBTB7A	PTEN	miR-92a-3p
ZBTB7A	PRKCE	miR-933
ZBTB7A	CDKN2A	miR-940
ZEB1	COL1A1	let-7i-5p
ZEB1	COL1A2	let-7i-5p
ZEB1	KCNJ2	miR-140-5p
ZEB1	KCNJ2	miR-18a-5p
ZEB1	PTEN	miR-18a-5p
ZEB1	LRRFIP1	miR-18a-5p
ZEB1	BCL2	miR-320a
ZEB1	PTEN	miR-320a
ZEB1	LRRFIP1	miR-320a
ZEB1	BCL2	miR-375
ZEB1	PTEN	miR-92a-3p
ZEB1	COL1A2	miR-92a-3p
ZNF217	SPRED1	miR-15b-5p
ZNF217	SPRED1	miR-16-5p
ZNF263	BTN2A1	let-7e-5p
ZNF263	COL1A1	let-7e-5p
ZNF263	ADRB2	let-7e-5p
ZNF263	BTN2A1	let-7i-5p
ZNF263	COL1A1	let-7i-5p
ZNF263	ADRB2	let-7i-5p
ZNF263	SPRED1	miR-103a-3p
ZNF263	SMAD6	miR-1231
ZNF263	ITGA5	miR-1231
ZNF263	LIF	miR-125a-5p
ZNF263	LIF	miR-18a-5p
ZNF263	SMAD6	miR-26b-5p
ZNF263	SLC6A4	miR-26b-5p
ZNF263	ITGA5	miR-26b-5p
ZNF263	ATP2A2	miR-26b-5p
ZNF263	LIF	miR-26b-5p
ZNF263	SPRED1	miR-499a-5p
ZNF263	SMAD6	miR-92a-3p
ZNF263	ITGA5	miR-92a-3p
ZNF263	ATP2A2	miR-92a-3p
ZNF384	PTEN	miR-103a-3p
ZNF384	PRKCE	miR-103a-3p
ZNF384	SPRY1	miR-103a-3p

## Sheet: composite-FFL
MiRNA	Gene	TF
miR-103a-3p	PTEN	ARNT
miR-103a-3p	BCL2	ARNT
miR-103a-3p	BDNF	ARNT
miR-103a-3p	FGFR2	ARNT
miR-140-5p	ABCA1	ARNT
miR-140-5p	VEGFA	ARNT
miR-140-5p	CXCL12	ARNT
miR-26b-5p	ATP2A2	BHLHE40
miR-26b-5p	PTEN	BHLHE40
miR-26b-5p	ABCA1	BHLHE40
miR-26b-5p	PURA	BHLHE40
miR-26b-5p	SLC5A3	BHLHE40
miR-26b-5p	SPRY1	BHLHE40
miR-1	BCL2	CEBPA
miR-1	SPRED1	CEBPA
miR-1	IGF1	CEBPA
miR-103a-3p	BDNF	CREB1
miR-103a-3p	PRKCE	CREB1
miR-103a-3p	BCL2	CREB1
miR-103a-3p	PTEN	CREB1
let-7a-5p	BCL2	E2F1
let-7a-5p	ADRB2	E2F1
miR-106a-5p	VEGFA	E2F1
miR-106a-5p	SPRED1	E2F1
miR-106a-5p	SMAD6	E2F1
miR-106a-5p	COL4A1	E2F1
miR-106a-5p	HCN4	E2F1
miR-106a-5p	PTEN	E2F1
miR-223-3p	PRKCE	E2F1
miR-223-3p	PURA	E2F1
miR-93-5p	VEGFA	E2F1
miR-93-5p	SPRED1	E2F1
miR-93-5p	SMAD6	E2F1
miR-93-5p	COL4A1	E2F1
miR-93-5p	HCN4	E2F1
miR-93-5p	PTEN	E2F1
miR-16-5p	CDKN2A	E2F3
miR-103a-3p	SPRED1	EBF1
miR-103a-3p	PRKCE	EBF1
miR-103a-3p	PTEN	EBF1
miR-103a-3p	PURA	EBF1
miR-103a-3p	SPRY1	EBF1
miR-212-3p	SOD2	EGR1
miR-93-5p	VEGFA	ESR1
miR-93-5p	MMP2	ESR1
miR-93-5p	HCN4	ESR1
miR-93-5p	ABCA1	ESR1
miR-93-5p	SLC5A3	ESR1
miR-940	CDKN2A	ETS1
miR-149-5p	ABCA1	FOSL2
miR-149-5p	MMP9	FOSL2
miR-26b-5p	TPO	GATA2
miR-26b-5p	ACE2	GATA2
miR-26b-5p	SMAD6	GATA2
miR-26b-5p	PECAM1	GATA2
miR-26b-5p	SLC5A3	GATA2
miR-26b-5p	HSPA4	GATA2
miR-26b-5p	TRPC4	GATA2
miR-26b-5p	ATP2A2	GATA2
miR-26b-5p	PTEN	GATA2
miR-26b-5p	SPRY1	GATA2
miR-92a-3p	SMAD6	GATA2
miR-92a-3p	ATP2A2	GATA2
miR-92a-3p	PTEN	GATA2
miR-15b-5p	BDNF	IRF1
miR-155-5p	ENPP1	JUN
miR-155-5p	PDCD4	JUN
miR-155-5p	SELE	JUN
miR-155-5p	MTAP	JUN
miR-26b-5p	TPO	JUN
miR-26b-5p	KCNJ2	JUN
miR-26b-5p	ITGA5	JUN
miR-26b-5p	COL1A2	JUN
miR-26b-5p	FASLG	JUN
miR-26b-5p	HSPA4	JUN
miR-26b-5p	MCL1	JUN
miR-26b-5p	PTEN	JUN
miR-26b-5p	ADAMTS1	JUN
miR-26b-5p	SPRY1	JUN
miR-26b-5p	SLC6A4	JUN
miR-26b-5p	SLC5A3	JUN
miR-26b-5p	PURA	JUN
miR-30a-5p	ITGA5	JUN
miR-30a-5p	LRRFIP1	JUN
miR-30a-5p	SOD2	JUN
miR-30a-5p	PLA2G4A	JUN
miR-30a-5p	LDLR	JUN
miR-30a-5p	GNAI2	JUN
miR-195-5p	PURA	MYB
miR-497-5p	PURA	MYB
miR-30c-5p	GNAI2	MYBL2
miR-145-5p	VEGFA	MYC
miR-145-5p	EFNA3	MYC
miR-378a-3p	VEGFA	MYC
miR-18a-5p	PTEN	NFATC1
let-7a-5p	BCL2	NFKB1
let-7a-5p	COL1A2	NFKB1
miR-320a	MCL1	NKX2-1
miR-320a	BCL2	NKX2-1
miR-320a	PTEN	NKX2-1
miR-320a	FGB	NKX2-1
miR-22-3p	ITGA5	NR3C1
miR-22-3p	PTEN	NR3C1
let-7i-5p	BTN2A1	RFX5
miR-145-5p	VEGFA	SMAD3
miR-145-5p	PDCD4	SMAD3
miR-155-5p	BDNF	SMAD4
miR-155-5p	AGTR1	SMAD4
miR-155-5p	MTAP	SMAD4
miR-26b-5p	PTEN	SP4
miR-26b-5p	MCL1	SP4
miR-26b-5p	SPRY1	SP4
miR-26b-5p	HSPA4	SP4
miR-30c-5p	GNAI2	SP4
miR-155-5p	MTAP	SPI1
miR-21-5p	VEGFA	STAT3
miR-21-5p	PLAT	STAT3
miR-21-5p	MMP2	STAT3
miR-21-5p	PRKCE	STAT3
miR-21-5p	PSRC1	STAT3
let-7a-5p	COL1A1	TP53
let-7a-5p	ADRB2	TP53
let-7b-5p	ATP2A2	TP53
let-7b-5p	COL1A1	TP53
let-7b-5p	ADRB2	TP53
miR-143-3p	PRKCE	TP53
miR-143-3p	COL1A1	TP53
miR-29a-3p	HMGCR	YY1
miR-29a-3p	VEGFA	YY1
miR-29a-3p	COL1A1	YY1
miR-29a-3p	PTEN	YY1
miR-29b-3p	HMGCR	YY1
miR-29b-3p	VEGFA	YY1
miR-29b-3p	COL1A1	YY1
miR-29b-3p	PTEN	YY1
miR-29c-3p	HMGCR	YY1
miR-29c-3p	VEGFA	YY1
miR-29c-3p	COL1A1	YY1
miR-29c-3p	PTEN	YY1
miR-200b-3p	PTEN	ZEB1
miR-26b-5p	ADAMTS1	ZNF217
miR-26b-5p	HSPA4	ZNF217
miR-16-5p	HSPD1	ZNF384

## Sheet: FBL
TF	MiRNA
ARNT	miR-103a-3p
ARNT	miR-140-5p
BHLHE40	miR-26b-5p
CEBPA	miR-1
CEBPB	miR-663a
CREB1	miR-103a-3p
E2F1	let-7a-5p
E2F1	miR-106a-5p
E2F1	miR-223-3p
E2F1	miR-93-5p
E2F3	miR-15b-5p
E2F3	miR-16-5p
E2F3	miR-195-5p
E2F5	let-7i-5p
EBF1	miR-103a-3p
EGR1	miR-212-3p
ESR1	miR-93-5p
ETS1	miR-940
FOSL2	miR-149-5p
GABPA	miR-671-5p
GATA2	miR-26b-5p
GATA2	miR-92a-3p
HNF4G	miR-22-3p
IRF1	miR-15b-5p
IRF1	miR-423-5p
IRF4	miR-30c-5p
JUND	miR-663a
JUN	miR-155-5p
JUN	miR-26b-5p
JUN	miR-30a-5p
MEF2A	miR-155-5p
MYB	miR-195-5p
MYB	miR-497-5p
MYBL2	miR-30c-5p
MYC	miR-145-5p
MYC	miR-378a-3p
MYCN	miR-103a-3p
MYCN	miR-106a-5p
NFATC1	miR-18a-5p
NFIA	miR-223-3p
NFKB1	let-7a-5p
NKX2-1	miR-320a
NR3C1	miR-22-3p
NRF1	miR-92a-3p
PBX3	miR-320a
REST	miR-21-5p
RFX5	let-7i-5p
SIX1	miR-200b-3p
SMAD3	miR-145-5p
SMAD4	miR-155-5p
SP4	miR-26b-5p
SP4	miR-30c-5p
SPI1	miR-155-5p
SRF	miR-1
STAT3	miR-21-5p
TBP	miR-1231
TBP	miR-15b-5p
TBP	miR-16-5p
TP53	let-7a-5p
TP53	let-7b-5p
TP53	miR-143-3p
TP63	miR-181a-5p
TP63	miR-193a-5p
TP73	miR-193a-5p
YY1	miR-29a-3p
YY1	miR-29b-3p
YY1	miR-29c-3p
ZEB1	miR-200b-3p
ZEB2	miR-200b-3p
ZNF217	miR-26b-5p
ZNF384	miR-16-5p
